# Supplementary material for: Structural insights into the Bre1–Lge1 and RNF20/RNF40–WAC interactions critical for H2B ubiquitination
Source: Nucleic Acids Res. 2026 Jan 14;54(2):gkaf1514. doi: 10.1093/nar/gkaf1514 (PMC12802937; doi:10.1093/nar/gkaf1514)
Supplement: gkaf1514_Supplemental_Files [file gkaf1514_supplemental_files.zip]

Archive with 2 entries (2 files):
- SI_r2.pdf
- Table_S3.xlsx
