# Supplementary material for: Structural insights into the Bre1–Lge1 and RNF20/RNF40–WAC interactions critical for H2B ubiquitination
Source: Nucleic Acids Res. 2026 Jan 14;54(2):gkaf1514. doi: 10.1093/nar/gkaf1514 (PMC12802937; doi:10.1093/nar/gkaf1514)
Supplement: gkaf1514_Supplemental_Files [file gkaf1514_supplemental_files.zip › Table_S3.xlsx]

## Sheet: lge1-D287K_vs_WT.deseq2.annot
Gene ID	Gene Name	Gene Description	Length	B1_count	B2_count	B3_count	A1_count	A2_count	A3_count	B1_tpm	B2_tpm	B3_tpm	A1_tpm	A2_tpm	A3_tpm	D287K_tpm_average	WT_tpm_average	FC(D287K/WT)	Log2FC(D287K/WT)	Pvalue	Padjust	Significant	Regulate	NR Hit-name	NR Description	GO ID	GO Term	GO Description	KO ID	KO Name	Pathway ID	Pathway Definition	EggNOG	EggNOG Description	Pfam ID	Domain	Domain Description	Swiss-Prot Hit-name	Swiss-Prot Description	Entrez
YPR078C		Putative protein of unknown function; possible role in DNA metabolism and/or in genome stability; expression is heat-inducible [Source:SGD;Acc:S000006282]	1119	141	133.17	112	110.15	105	89.26	8.42	9.21	7.68	7.79	6.92	6.3	8.43667	7.00333	1.12987	0.176151	0.338932	0.635462	no	up	NP_015403.1	uncharacterized protein YPR078C [Saccharomyces cerevisiae S288C]	GO:0005575;;GO:0008150;;GO:0003674	cellular_component;;biological_process;;molecular_function	cellular_component;;biological_process;;molecular_function										sp|Q06813|YP078_YEAST	Uncharacterized protein YPR078C OS=Saccharomyces cerevisiae (strain ATCC 204508 / S288c) OX=559292 GN=YPR078C PE=4 SV=1	856193
Q0182		Dubious open reading frame; unlikely to encode a functional protein, based on available experimental and comparative sequence data [Source:SGD;Acc:S000007280]	405	0	0	0	0	0	0	0	0	0	0	0	0	0	0	1	0	1	1	no test	no test	Q9ZZW1.1	RecName: Full=Putative uncharacterized protein Q0182, mitochondrial [Saccharomyces cerevisiae S288C]	GO:0005575;;GO:0008150;;GO:0003674;;GO:0005739	cellular_component;;biological_process;;molecular_function;;cellular_component	cellular_component;;biological_process;;molecular_function;;mitochondrion										sp|Q9ZZW1|Q0182_YEAST	Putative uncharacterized protein Q0182, mitochondrial OS=Saccharomyces cerevisiae (strain ATCC 204508 / S288c) OX=559292 GN=Q0182 PE=5 SV=1
YOL150C		Dubious open reading frame; unlikely to encode a functional protein, based on available experimental and comparative sequence data [Source:SGD;Acc:S000005510]	312	8.03	6.36	3.82	4.86	2.64	3.28	10.24	8.48	5.03	7.49	3.71	5.45	7.91667	5.55	1.45083	0.536879	0.533657	1	no	up	Q08293.1	RecName: Full=Putative uncharacterized protein YOL150C [Saccharomyces cerevisiae S288C]	GO:0005575;;GO:0008150;;GO:0003674;;GO:0006694;;GO:0003854	cellular_component;;biological_process;;molecular_function;;biological_process;;molecular_function	cellular_component;;biological_process;;molecular_function;;steroid biosynthetic process;;3-beta-hydroxy-delta5-steroid dehydrogenase activity	K17741	GRE2	sce00640;;sce04011;;sce00620	Propanoate metabolism;;MAPK signaling pathway - yeast;;Pyruvate metabolism	COG0451	M:Cell wall/membrane/envelope biogenesis				sp|Q08293|YO150_YEAST	Putative uncharacterized protein YOL150C OS=Saccharomyces cerevisiae (strain ATCC 204508 / S288c) OX=559292 GN=YOL150C PE=5 SV=1
YGR235C		Component of the MICOS complex; MICOS (formerly MINOS or MitOS) is a mitochondrial inner membrane complex that extends into the intermembrane space and has a role in the maintenance of crista junctions, inner membrane architecture, and formation of contact sites to the outer membrane; Mic26p is a non-essential component of the complex [Source:SGD;Acc:S000003467]	702	559	407	471	434	558	456	67.92	57.01	65.23	62.59	75.15	66.25	63.3867	67.9967	0.881307	-0.182283	0.116926	0.349363	no	down	NP_011751.1	Mic26p [Saccharomyces cerevisiae S288C]	GO:0005739;;GO:0044284;;GO:0005743;;GO:0003674;;GO:0042407;;GO:0061617	cellular_component;;cellular_component;;cellular_component;;molecular_function;;biological_process;;cellular_component	mitochondrion;;mitochondrial crista junction;;mitochondrial inner membrane;;molecular_function;;cristae formation;;MICOS complex	K17786	MIC26			ENOG4111ZN0	S:Function unknown	PF09769.14	ApoO	Apolipoprotein O	sp|P50087|MIC26_YEAST	MICOS subunit MIC26 OS=Saccharomyces cerevisiae (strain ATCC 204508 / S288c) OX=559292 GN=MIC26 PE=1 SV=1	853150
YLR163C	MAS1	Beta subunit of the mitochondrial processing protease (MPP); essential processing enzyme that cleaves the N-terminal targeting sequences from mitochondrially imported proteins [Source:SGD;Acc:S000004153]	1389	711	680	706	594	725	617	31.92	35.41	36.51	31.57	35.9	32.65	34.6133	33.3733	0.96391	-0.0530295	0.567627	0.812094	no	down	NP_013264.1	mitochondrial processing peptidase [Saccharomyces cerevisiae S288C]	GO:0004222;;GO:0006627;;GO:0005739;;GO:0008270;;GO:0005515;;GO:0005759;;GO:0006508;;GO:0046872;;GO:0008237;;GO:0017087	molecular_function;;biological_process;;cellular_component;;molecular_function;;molecular_function;;cellular_component;;biological_process;;molecular_function;;molecular_function;;cellular_component	metalloendopeptidase activity;;protein processing involved in protein targeting to mitochondrion;;mitochondrion;;zinc ion binding;;protein binding;;mitochondrial matrix;;proteolysis;;metal ion binding;;metallopeptidase activity;;mitochondrial processing peptidase complex	K00414;K01412;K17732;K01408;K00415	QCR1, UQCRC1;PMPCA, MAS2;PMPCB, MAS1;IDE, ide;QCR2, UQCRC2	sce00190	Oxidative phosphorylation	COG0612	O:Posttranslational modification, protein turnover, chaperones	PF00675.25;;PF05193.26	Peptidase_M16;;Peptidase_M16_C	Insulinase (Peptidase family M16;;Peptidase M16 inactive domain	sp|P10507|MPPB_YEAST	Mitochondrial-processing peptidase subunit beta OS=Saccharomyces cerevisiae (strain ATCC 204508 / S288c) OX=559292 GN=MAS1 PE=1 SV=1	850860
YIL017C	VID28	GID Complex subunit, serves as adaptor for regulatory subunit Vid24p; protein involved in proteasome-dependent catabolite degradation of fructose-1,6-bisphosphatase (FBPase); localized to the nucleus and the cytoplasm [Source:SGD;Acc:S000001279]	2766	641	625	617	616	682	624	12.71	14.41	14.14	14.45	14.89	14.52	13.7533	14.62	0.871039	-0.199192	0.0271109	0.137284	no	down	NP_012247.3	glucose-induced degradation complex subunit VID28 [Saccharomyces cerevisiae S288C]	GO:0005737;;GO:0005773;;GO:0043161;;GO:0005634;;GO:0007039;;GO:0030437;;GO:0003674;;GO:0005515;;GO:0045944;;GO:0034657;;GO:0045721	cellular_component;;cellular_component;;biological_process;;cellular_component;;biological_process;;biological_process;;molecular_function;;molecular_function;;biological_process;;cellular_component;;biological_process	cytoplasm;;vacuole;;proteasome-mediated ubiquitin-dependent protein catabolic process;;nucleus;;protein catabolic process in the vacuole;;ascospore formation;;molecular_function;;protein binding;;positive regulation of transcription from RNA polymerase II promoter;;GID complex;;negative regulation of gluconeogenesis					COG5369	S:Function unknown				sp|P40547|VID28_YEAST	Vacuolar import and degradation protein 28 OS=Saccharomyces cerevisiae (strain ATCC 204508 / S288c) OX=559292 GN=VID28 PE=1 SV=1	854795
YIL058W		Dubious open reading frame; unlikely to encode a functional protein, based on available experimental and comparative sequence data [Source:SGD;Acc:S000001320]	285	1	1	3	2	3	1	1.96	1.96	5.89	4.75	6.36	2.56	3.27	4.55667	0.753131	-0.409026	0.766096	1	no	down	P40521.1	RecName: Full=Putative uncharacterized protein YIL058W [Saccharomyces cerevisiae S288C]	GO:0005575;;GO:0008150;;GO:0003674	cellular_component;;biological_process;;molecular_function	cellular_component;;biological_process;;molecular_function										sp|P40521|YIF8_YEAST	Putative uncharacterized protein YIL058W OS=Saccharomyces cerevisiae (strain ATCC 204508 / S288c) OX=559292 GN=YIL058W PE=5 SV=1
YDR545C-A		Dubious open reading frame; unlikely to encode a functional protein, based on available experimental and comparative sequence data; completely overlaps the verified ORF YRF1-1/YDR545W [Source:SGD;Acc:S000028617]	480	27.75	37.51	19.61	28.28	2.05	18.8	7.49	11.53	5.92	9.11	0.62	6.24	8.31333	5.32333	1.53994	0.622872	0.49404	0.758416	no	up	P0CL37.2	RecName: Full=Putative UPF0479 protein YDR545C-A [Saccharomyces cerevisiae S288C]	GO:0005575;;GO:0008150;;GO:0016021;;GO:0016020;;GO:0003674	cellular_component;;biological_process;;cellular_component;;cellular_component;;molecular_function	cellular_component;;biological_process;;integral component of membrane;;membrane;;molecular_function										sp|P0CL37|YD545_YEAST	Putative UPF0479 protein YDR545C-A OS=Saccharomyces cerevisiae (strain ATCC 204508 / S288c) OX=559292 GN=YDR545C-A PE=5 SV=2
YBR189W	RPS9B	Protein component of the small (40S) ribosomal subunit; homologous to mammalian ribosomal protein S9 and bacterial S4; RPS9B has a paralog, RPS9A, that arose from the whole genome duplication [Source:SGD;Acc:S000000393]	588	15859.9	14182.9	14309.9	11740	13243.9	11886	2687.48	2760.09	2746.52	2365.6	2495.31	2430.66	2731.36	2430.52	1.0685	0.0955827	0.0986681	0.315661	no	up	NP_009748.3	ribosomal 40S subunit protein S9B [Saccharomyces cerevisiae S288C]	GO:0032040;;GO:0015935;;GO:0045903;;GO:0030686;;GO:0043226;;GO:0022627;;GO:0005737;;GO:0003735;;GO:0005730;;GO:0005634;;GO:0042254;;GO:0005654;;GO:0006364;;GO:0000462;;GO:0005840;;GO:0005829;;GO:0042274;;GO:1990904;;GO:0019843;;GO:0003723;;GO:0005515;;GO:0006412	cellular_component;;cellular_component;;biological_process;;cellular_component;;cellular_component;;cellular_component;;cellular_component;;molecular_function;;cellular_component;;cellular_component;;biological_process;;cellular_component;;biological_process;;biological_process;;cellular_component;;cellular_component;;biological_process;;cellular_component;;molecular_function;;molecular_function;…	small-subunit processome;;small ribosomal subunit;;positive regulation of translational fidelity;;90S preribosome;;organelle;;cytosolic small ribosomal subunit;;cytoplasm;;structural constituent of ribosome;;nucleolus;;nucleus;;ribosome biogenesis;;nucleoplasm;;rRNA processing;;maturation of SSU-rRNA from tricistronic rRNA transcript (SSU-rRNA, 5.8S rRNA, LSU-rRNA;;ribosome;;cytosol;;ribosomal sm…	K14560;K02997	IMP3;RP-S9e, RPS9	sce03008;;sce03010	Ribosome biogenesis in eukaryotes;;Ribosome	COG0522	J:Translation, ribosomal structure and biogenesis	PF01479.30;;PF00163.24	S4;;Ribosomal_S4	S4 domain;;Ribosomal protein S4/S9 N-terminal domain	sp|P05755|RS9B_YEAST	Small ribosomal subunit protein uS4B OS=Saccharomyces cerevisiae (strain ATCC 204508 / S288c) OX=559292 GN=RPS9B PE=1 SV=4	852487
YHR205W	SCH9	AGC family protein kinase; functional ortholog of mammalian S6 kinase; phosphorylated by Tor1p and required for TORC1-mediated regulation of ribosome biogenesis, translation initiation, and entry into G0 phase; involved in transactivation of osmostress-responsive genes; regulates G1 progression, cAPK activity and nitrogen activation of the FGM pathway; integrates nutrient signals and stress signa…	2475	750	778	766	761	719	608	16.87	20.33	19.9	20.24	17.81	16.05	19.0333	18.0333	0.979512	-0.0298648	0.741103	0.898245	no	down	NP_012075.1	serine/threonine protein kinase SCH9 [Saccharomyces cerevisiae S288C]	GO:0018105;;GO:0016310;;GO:0000329;;GO:0000785;;GO:0035556;;GO:0032880;;GO:0005737;;GO:0005634;;GO:0043619;;GO:0004674;;GO:0045943;;GO:0004672;;GO:0106310;;GO:0005524;;GO:0006468;;GO:1901494;;GO:0008361;;GO:0060963;;GO:0034599;;GO:0001324;;GO:0001302;;GO:0047484;;GO:0090153;;GO:1904828;;GO:0006357;;GO:0045945	biological_process;;biological_process;;cellular_component;;cellular_component;;biological_process;;biological_process;;cellular_component;;cellular_component;;biological_process;;molecular_function;;biological_process;;molecular_function;;deleted;;molecular_function;;biological_process;;biological_process;;biological_process;;biological_process;;biological_process;;biological_process;;biological…	peptidyl-serine phosphorylation;;phosphorylation;;fungal-type vacuole membrane;;chromatin;;intracellular signal transduction;;regulation of protein localization;;cytoplasm;;nucleus;;regulation of transcription from RNA polymerase II promoter in response to oxidative stress;;protein serine/threonine kinase activity;;positive regulation of transcription from RNA polymerase I promoter;;protein kinas…	K04345;K19800;K13303	PKA;SCH9;SGK2	sce04113;;sce04138;;sce04213	Meiosis - yeast;;Autophagy - yeast;;Longevity regulating pathway - multiple species	ENOG410XNPH	T:Signal transduction mechanisms	PF00069.31;;PF07714.23;;PF00433.29;;PF00168.36;;PF14531.12;;PF03109.22	Pkinase;;PK_Tyr_Ser-Thr;;Pkinase_C;;C2;;Kinase-like;;ABC1	Protein kinase domain;;Protein tyrosine and serine/threonine kinase;;Protein kinase C terminal domain;;C2 domain;;Kinase-like;;ABC1 atypical kinase-like domain	sp|P11792|SCH9_YEAST	Serine/threonine-protein kinase SCH9 OS=Saccharomyces cerevisiae (strain ATCC 204508 / S288c) OX=559292 GN=SCH9 PE=1 SV=3	856612
YPL040C	ISM1	Mitochondrial isoleucyl-tRNA synthetase; null mutant is deficient in respiratory growth; human homolog IARS2 implicated in mitochondrial diseases, can partially complement yeast null mutant [Source:SGD;Acc:S000005961]	3009	268	337	323	266	284	241	4.84	7.07	6.74	5.68	5.65	5.1	6.21667	5.47667	1.04724	0.0665879	0.618317	0.839648	no	up	NP_015285.1	isoleucine--tRNA ligase ISM1 [Saccharomyces cerevisiae S288C]	GO:0032543;;GO:0106074;;GO:0004812;;GO:0004822;;GO:0070152;;GO:0005829;;GO:0005739;;GO:0000166;;GO:0000049;;GO:0006428;;GO:0002161;;GO:0006418;;GO:0005759;;GO:0006412;;GO:0005524;;GO:0008270	biological_process;;biological_process;;molecular_function;;molecular_function;;biological_process;;cellular_component;;cellular_component;;molecular_function;;molecular_function;;biological_process;;molecular_function;;biological_process;;cellular_component;;biological_process;;molecular_function;;molecular_function	mitochondrial translation;;aminoacyl-tRNA metabolism involved in translational fidelity;;aminoacyl-tRNA ligase activity;;isoleucine-tRNA ligase activity;;mitochondrial isoleucyl-tRNA aminoacylation;;cytosol;;mitochondrion;;nucleotide binding;;tRNA binding;;isoleucyl-tRNA aminoacylation;;aminoacyl-tRNA editing activity;;tRNA aminoacylation for protein translation;;mitochondrial matrix;;translation…	K01870;K01873;K01869	IARS, ileS;VARS, valS;LARS, leuS	sce00970	Aminoacyl-tRNA biosynthesis	COG0060	J:Translation, ribosomal structure and biogenesis	PF00133.28;;PF08264.19;;PF09334.17	tRNA-synt_1;;Anticodon_1;;tRNA-synt_1g	tRNA synthetases class I (I, L, M and V;;Anticodon-binding domain of tRNA ligase;;tRNA synthetases class I (M	sp|P48526|SYIM_YEAST	Isoleucine--tRNA ligase, mitochondrial OS=Saccharomyces cerevisiae (strain ATCC 204508 / S288c) OX=559292 GN=ISM1 PE=1 SV=2	856067
tT(CGU)K	TRT2	Threonine tRNA (tRNA-Thr), predicted by tRNAscan-SE analysis; correct folding and efficient aminoacylation require Lhp1p [Source:SGD;Acc:S000006748]	72	0	0	0	0	0	0	0	0	0	0	0	0	0	0	1	0	1	1	no test	no test
YER025W	GCD11	Gamma subunit of the translation initiation factor eIF2; involved in the identification of the start codon; binds GTP when forming the ternary complex with GTP and tRNAi-Met; mutations in human ortholog cause X-linked intellectual disability (XLID) [Source:SGD;Acc:S000000827]	1584	2836	2792	2680	2267	2219	1890	108	123.4	117.66	102.16	93.16	84.73	116.353	93.35	1.16076	0.215075	0.000937707	0.0117821	no	up	KQC44336.1	hypothetical protein AB282_01592 [Saccharomyces boulardii (nom. inval.)]	GO:0045903;;GO:1990856;;GO:0031369;;GO:0005737;;GO:0043614;;GO:0000049;;GO:0005850;;GO:0016282;;GO:0005525;;GO:0016787;;GO:0035368;;GO:0003924;;GO:0033290;;GO:0001731;;GO:0005840;;GO:0005829;;GO:0016259;;GO:0005515;;GO:0006417;;GO:0006413;;GO:0006412;;GO:0003743	biological_process;;molecular_function;;molecular_function;;cellular_component;;cellular_component;;molecular_function;;cellular_component;;cellular_component;;molecular_function;;molecular_function;;molecular_function;;molecular_function;;cellular_component;;biological_process;;cellular_component;;cellular_component;;biological_process;;molecular_function;;biological_process;;biological_process;…	positive regulation of translational fidelity;;methionyl-initiator methionine tRNA binding;;translation initiation factor binding;;cytoplasm;;multi-eIF complex;;tRNA binding;;eukaryotic translation initiation factor 2 complex;;eukaryotic 43S preinitiation complex;;GTP binding;;hydrolase activity;;selenocysteine insertion sequence binding;;GTPase activity;;eukaryotic 48S preinitiation complex;;for…	K02358;K03242	tuf, TUFM;EIF2S3			COG5257	J:Translation, ribosomal structure and biogenesis	PF09173.17;;PF00009.33;;PF03144.31	eIF2_C;;GTP_EFTU;;GTP_EFTU_D2	Initiation factor eIF2 gamma, C terminal;;Elongation factor Tu GTP binding domain;;Elongation factor Tu domain 2	sp|P32481|IF2G_YEAST	Eukaryotic translation initiation factor 2 subunit gamma OS=Saccharomyces cerevisiae (strain ATCC 204508 / S288c) OX=559292 GN=GCD11 PE=1 SV=1	856746
YLR409C	UTP21	Subunit of U3-containing 90S preribosome and SSU processome complexes; involved in production of 18S rRNA and assembly of small ribosomal subunit; synthetic defect with STI1 Hsp90 cochaperone; human homolog linked to glaucoma; Small Subunit processome is also known as SSU processome [Source:SGD;Acc:S000004401]	2820	834	751	775	647	682	564	16.19	16.94	17.39	14.85	14.58	12.84	16.84	14.09	1.10982	0.150326	0.078156	0.274796	no	up	NP_013513.3	rRNA-processing protein UTP21 [Saccharomyces cerevisiae S288C]	GO:0034388;;GO:0032040;;GO:0031167;;GO:0005730;;GO:0005634;;GO:0042274;;GO:1990904;;GO:0030686;;GO:0042254;;GO:0005654;;GO:0003674;;GO:0006364;;GO:0005515;;GO:0030490	cellular_component;;cellular_component;;biological_process;;cellular_component;;cellular_component;;biological_process;;cellular_component;;cellular_component;;biological_process;;cellular_component;;molecular_function;;biological_process;;molecular_function;;biological_process	Pwp2p-containing subcomplex of 90S preribosome;;small-subunit processome;;rRNA methylation;;nucleolus;;nucleus;;ribosomal small subunit biogenesis;;ribonucleoprotein complex;;90S preribosome;;ribosome biogenesis;;nucleoplasm;;molecular_function;;rRNA processing;;protein binding;;maturation of SSU-rRNA	K14554	UTP21, WDR36	sce03008	Ribosome biogenesis in eukaryotes	ENOG410XPJH	S:Function unknown	PF04192.17;;PF24814.1;;PF24807.1;;PF23414.1;;PF24817.1;;PF00400.38;;PF12894.13;;PF24796.1;;PF23393.2;;PF24805.1;;PF23869.1;;PF24782.1;;PF23383.1;;PF23389.1;;PF24017.1	Utp21;;WD40_Prp19;;WD40_CDC20-Fz;;Beta-prop_EML_2;;WD40_WDHD1_1st;;WD40;;ANAPC4_WD40;;WDR55;;Beta-prop_WDR90_POC16_2nd;;EIF3I;;Beta-prop_WDR75_1st;;WD40_MABP1-WDR62_2nd;;Beta-prop_IFT140_1st;;Beta-prop_WDR19_1st;;Beta-prop_SCAP	Utp21 specific WD40 associated putative domain;;Prp19 WD40 domain;;CDC20/Fizzy WD40 domain;;Echinoderm microtubule-associated protein second beta-propeller;;WDHD1 first WD40 domain;;WD domain, G-beta repeat;;Anaphase-promoting complex subunit 4 WD40 domain;;WDR55;;WDR90/POC16, second beta-propeller;;EIF3I;;WD repeat-containing protein 75 first beta-propeller;;MABP1/WDR62 second WD40 domain;;IFT14…	sp|Q06078|UTP21_YEAST	U3 small nucleolar RNA-associated protein 21 OS=Saccharomyces cerevisiae (strain ATCC 204508 / S288c) OX=559292 GN=UTP21 PE=1 SV=1	851125
YCR012W	PGK1	3-phosphoglycerate kinase; catalyzes transfer of high-energy phosphoryl groups from the acyl phosphate of 1,3-bisphosphoglycerate to ADP to produce ATP; key enzyme in glycolysis and gluconeogenesis [Source:SGD;Acc:S000000605]	1251	95393.2	88576.1	82942.1	89273.6	96600.7	87068.9	4904.07	5278.98	4906.7	5433.52	5479.57	5282.17	5029.92	5398.42	0.868797	-0.202909	0.000238588	0.00385314	no	down	NP_009938.2	phosphoglycerate kinase [Saccharomyces cerevisiae S288C]	GO:0005737;;GO:0016310;;GO:0005829;;GO:0016301;;GO:0005739;;GO:0005516;;GO:0055114;;GO:0043531;;GO:0005886;;GO:1903862;;GO:0004618;;GO:0006096;;GO:0005524;;GO:0006094	cellular_component;;biological_process;;cellular_component;;molecular_function;;cellular_component;;molecular_function;;biological_process;;molecular_function;;cellular_component;;biological_process;;molecular_function;;biological_process;;molecular_function;;biological_process	cytoplasm;;phosphorylation;;cytosol;;kinase activity;;mitochondrion;;calmodulin binding;;oxidation-reduction process;;ADP binding;;plasma membrane;;positive regulation of oxidative phosphorylation;;phosphoglycerate kinase activity;;glycolytic process;;ATP binding;;gluconeogenesis	K00927	PGK, pgk	sce00010	Glycolysis / Gluconeogenesis	COG0126	G:Carbohydrate transport and metabolism	PF00162.24	PGK	Phosphoglycerate kinase	sp|P00560|PGK_YEAST	Phosphoglycerate kinase OS=Saccharomyces cerevisiae (strain ATCC 204508 / S288c) OX=559292 GN=PGK1 PE=1 SV=2	850370
YPL094C	SEC62	Essential subunit of Sec63 complex; with Sec61 complex, Kar2p/BiP and Lhs1p forms a channel competent for SRP-dependent and post-translational SRP-independent protein targeting and import into the ER; cotranslationally N-acetylated by NatA; other members are Sec63p, Sec66p, and Sec72p [Source:SGD;Acc:S000006015]	825	1002	982	1018	840	922	875	93.26	105.6	108.41	92.7	94.94	96.86	102.423	94.8333	1.01173	0.0168172	0.839263	0.938589	no	up	NP_015231.2	Sec63 complex subunit SEC62 [Saccharomyces cerevisiae S288C]	GO:0031207;;GO:0005783;;GO:0016020;;GO:0030867;;GO:0008320;;GO:0031204;;GO:0030176;;GO:0005515;;GO:0015031;;GO:0005789;;GO:0071256	cellular_component;;cellular_component;;cellular_component;;cellular_component;;molecular_function;;biological_process;;cellular_component;;molecular_function;;biological_process;;cellular_component;;cellular_component	Sec62/Sec63 complex;;endoplasmic reticulum;;membrane;;rough endoplasmic reticulum membrane;;protein transmembrane transporter activity;;posttranslational protein targeting to membrane, translocation;;integral component of endoplasmic reticulum membrane;;protein binding;;protein transport;;endoplasmic reticulum membrane;;translocon complex	K12275	SEC62	sce04141;;sce03060	Protein processing in endoplasmic reticulum;;Protein export	COG5232	U:Intracellular trafficking, secretion, and vesicular transport	PF03839.21	Sec62	Translocation protein Sec62	sp|P21825|SEC62_YEAST	Translocation protein SEC62 OS=Saccharomyces cerevisiae (strain ATCC 204508 / S288c) OX=559292 GN=SEC62 PE=1 SV=2	856011
YJL202C		Dubious open reading frame; unlikely to encode a functional protein, based on available experimental and comparative sequence data; overlaps 3' end of essential PRP21 gene encoding a subunit of the SF3a splicing factor complex [Source:SGD;Acc:S000003738]	348	23.14	23.05	15.46	13.15	19.08	11.63	18.28	19.78	12.99	12.5	16.81	11.83	17.0167	13.7133	1.2368	0.306616	0.503982	1	no	up	P39532.1	RecName: Full=Putative uncharacterized protein YJL202C [Saccharomyces cerevisiae S288C]	GO:0000381;;GO:0016021;;GO:0016020;;GO:0071004;;GO:0005575;;GO:0008150;;GO:0003723;;GO:0005686;;GO:0003674;;GO:0071013;;GO:0045292	biological_process;;cellular_component;;cellular_component;;cellular_component;;cellular_component;;biological_process;;molecular_function;;cellular_component;;molecular_function;;cellular_component;;biological_process	regulation of alternative mRNA splicing, via spliceosome;;integral component of membrane;;membrane;;U2-type prespliceosome;;cellular_component;;biological_process;;RNA binding;;U2 snRNP;;molecular_function;;catalytic step 2 spliceosome;;mRNA cis splicing, via spliceosome	K12825	SF3A1, SAP114	sce03040	Spliceosome	ENOG410XPNW	A:RNA processing and modification				sp|P39532|YJU2C_YEAST	Putative uncharacterized protein YJL202C OS=Saccharomyces cerevisiae (strain ATCC 204508 / S288c) OX=559292 GN=YJL202C PE=5 SV=1
YIL171W		Possible pseudogene in strain S288C; YIL171W and the adjacent ORF, YIL170W/HXT12, together encode a non-functional member of the hexose transporter family [Source:SGD;Acc:S000001433]	330	0	0	0	0	0	0	0	0	0	0	0	0	0	0	1	0	1	1	no test	no test	P40440.1	PUTATIVE PSEUDOGENE: RecName: Full=Putative transporter-like protein YIL171W [Saccharomyces cerevisiae S288C]	GO:0016020;;GO:0022857;;GO:0005886;;GO:0071702	cellular_component;;molecular_function;;cellular_component;;biological_process	membrane;;transmembrane transporter activity;;plasma membrane;;organic substance transport	K08139	HXT	sce04113	Meiosis - yeast	ENOG410XNQK	G:Carbohydrate transport and metabolism				sp|P40440|YIR1_YEAST	Putative transporter-like protein YIL171W OS=Saccharomyces cerevisiae (strain ATCC 204508 / S288c) OX=559292 GN=YIL171W PE=5 SV=1
YJL014W	CCT3	Subunit of the cytosolic chaperonin Cct ring complex; related to Tcp1p, required for the assembly of actin and tubulins in vivo; capable of binding Q/N rich proteins and mediating their folding [Source:SGD;Acc:S000003551]	1605	2390	2282	2244	1992	1922	1713	89.56	99.24	96.94	88.32	79.39	75.55	95.2467	81.0867	1.09368	0.129189	0.0454857	0.194788	no	up	NP_012520.1	chaperonin-containing T-complex subunit CCT3 [Saccharomyces cerevisiae S288C]	GO:0005737;;GO:0006457;;GO:0051086;;GO:0051082;;GO:0140662;;GO:0005832;;GO:0016887;;GO:0005524	cellular_component;;biological_process;;biological_process;;molecular_function;;deleted;;cellular_component;;molecular_function;;molecular_function	cytoplasm;;protein folding;;chaperone mediated protein folding independent of cofactor;;unfolded protein binding;;old GO;;chaperonin-containing T-complex;;ATPase activity;;ATP binding	K09493;K09499;K09497;K09496;K09495	CCT1, TCP1;CCT7;CCT5;CCT4;CCT3, TRIC5			COG0459	O:Posttranslational modification, protein turnover, chaperones	PF00118.29	Cpn60_TCP1	TCP-1/cpn60 chaperonin family	sp|P39077|TCPG_YEAST	T-complex protein 1 subunit gamma OS=Saccharomyces cerevisiae (strain ATCC 204508 / S288c) OX=559292 GN=CCT3 PE=1 SV=2	853438
YOR358W	HAP5	Subunit of the Hap2p/3p/4p/5p CCAAT-binding complex; complex is heme-activated and glucose repressed; complex is a transcriptional activator and global regulator of respiratory gene expression; required for assembly and DNA binding activity of the complex [Source:SGD;Acc:S000005885]	729	235	217	264	238	242	175	26.76	28.5	34.3	32.16	30.53	23.79	29.8533	28.8267	0.976208	-0.03474	0.808458	0.925169	no	down	NP_015003.1	Hap5p [Saccharomyces cerevisiae S288C]	GO:0043457;;GO:0032991;;GO:0016602;;GO:0043227;;GO:0005634;;GO:0001228;;GO:0006355;;GO:0006357;;GO:0005515;;GO:0003677;;GO:0000978;;GO:0046982;;GO:0006109;;GO:0000436	biological_process;;cellular_component;;cellular_component;;cellular_component;;cellular_component;;molecular_function;;biological_process;;biological_process;;molecular_function;;molecular_function;;molecular_function;;molecular_function;;biological_process;;biological_process	regulation of cellular respiration;;macromolecular complex;;CCAAT-binding factor complex;;membrane-bounded organelle;;nucleus;;transcriptional activator activity, RNA polymerase II transcription regulatory region sequence-specific binding;;regulation of transcription, DNA-templated;;regulation of transcription from RNA polymerase II promoter;;protein binding;;DNA binding;;RNA polymerase II core p…	K21752;K08066	DRAP1, NC2-alpha;NFYC, HAP5			COG5208	K:Transcription	PF00125.30;;PF00808.29	Histone;;CBFD_NFYB_HMF	Core histone H2A/H2B/H3/H4;;Histone-like transcription factor (CBF/NF-Y) and archaeal histone	sp|Q02516|HAP5_YEAST	Transcriptional activator HAP5 OS=Saccharomyces cerevisiae (strain ATCC 204508 / S288c) OX=559292 GN=HAP5 PE=1 SV=1	854540
tC(GCA)G		Cysteine tRNA (tRNA-Cys), predicted by tRNAscan-SE analysis [Source:SGD;Acc:S000006527]	72	0	0	0	0	0	0	0	0	0	0	0	0	0	0	1	0	1	1	no test	no test	CAD6651246.1	SX2_G0019190.mRNA.1.CDS.1 [Saccharomyces cerevisiae]
YNL083W	SAL1	ADP/ATP transporter; member of the Ca2+-binding subfamily of mitochondrial carriers, with two EF-hand motifs; transport activity of either Sal1p or Pet9p is critical for viability; polymorphic in different S. cerevisiae strains [Source:SGD;Acc:S000005027]	1485	352	357	350	331	335	293	14.52	17.09	16.64	16.16	15.24	14.24	16.0833	15.2133	0.983259	-0.0243564	0.828821	0.932923	no	down	NP_014316.3	Ca(2+)-binding ATP:ADP antiporter SAL1 [Saccharomyces cerevisiae S288C]	GO:0005347;;GO:0015866;;GO:0015867;;GO:0005739;;GO:0055085;;GO:0005743;;GO:0005509;;GO:0006839;;GO:0005471	molecular_function;;biological_process;;biological_process;;cellular_component;;biological_process;;cellular_component;;molecular_function;;biological_process;;molecular_function	ATP transmembrane transporter activity;;ADP transport;;ATP transport;;mitochondrion;;transmembrane transport;;mitochondrial inner membrane;;calcium ion binding;;mitochondrial transport;;ATP:ADP antiporter activity	K14684;K15109;K15113;K15084	SLC25A23S;SLC25A20_29, CACT, CACL, CRC1;SLC25A28_37, MFRN;SLC25A16, GDA, LEU5			ENOG410XQ4P	S:Function unknown	PF00153.32;;PF13499.12;;PF00036.39;;PF13405.12;;PF13202.12	Mito_carr;;EF-hand_7;;EF-hand_1;;EF-hand_6;;EF-hand_5	Mitochondrial carrier protein;;EF-hand domain pair;;EF hand domain;;EF-hand domain;;EF hand	sp|D6W196|CMC1_YEAST	Truncated non-functional calcium-binding mitochondrial carrier SAL1-1 OS=Saccharomyces cerevisiae (strain ATCC 204508 / S288c) OX=559292 GN=SAL1 PE=1 SV=2
tA(AGC)L		Alanine tRNA (tRNA-Ala), predicted by tRNAscan-SE analysis; one of 11 nuclear tRNA genes containing the tDNA-anticodon AGC (converted to IGC in the mature tRNA), decodes GCU and GCC codons into alanine, one of 16 nuclear tRNAs for alanine [Source:SGD;Acc:S000006517]	73	0	0	0	0	0	0	0	0	0	0	0	0	0	0	1	0	1	1	no test	no test	EDZ70195.1	hypothetical protein AWRI1631_131630 [Saccharomyces cerevisiae AWRI1631]	GO:0016020	cellular_component	membrane
YHR060W	VMA22	Protein that is required for vacuolar H+-ATPase (V-ATPase) function; peripheral membrane protein; not an actual component of the V-ATPase complex; functions in the assembly of the V-ATPase; localized to the yeast endoplasmic reticulum (ER) [Source:SGD;Acc:S000001102]	546	442	340	347	362	371	332	87.63	77.23	77.62	85.43	81.93	79.86	80.8267	82.4067	0.940914	-0.0878654	0.447651	0.726638	no	down	NP_011927.1	Vma22p [Saccharomyces cerevisiae S288C]	GO:0070072;;GO:0007035;;GO:0005634;;GO:0051082;;GO:1990871;;GO:0042406	biological_process;;biological_process;;cellular_component;;molecular_function;;cellular_component;;cellular_component	vacuolar proton-transporting V-type ATPase complex assembly;;vacuolar acidification;;nucleus;;unfolded protein binding;;Vma12-Vma22 assembly complex;;extrinsic component of endoplasmic reticulum membrane	K23543	CCDC115			ENOG410ZQD0	S:Function unknown	PF21730.2	Vma22_CCDC115	Vma22/CCDC115	sp|P38784|VMA22_YEAST	Vacuolar ATPase assembly protein VMA22 OS=Saccharomyces cerevisiae (strain ATCC 204508 / S288c) OX=559292 GN=VMA22 PE=1 SV=1	856457
YFL030W	AGX1	Alanine:glyoxylate aminotransferase (AGT); catalyzes the synthesis of glycine from glyoxylate, which is one of three pathways for glycine biosynthesis in yeast; similar to mammalian and plant alanine:glyoxylate aminotransferases; human homolog AGXT complements yeast null mutant [Source:SGD;Acc:S000001864]	1158	167	143	148	189	222	203	9.52	9.44	9.7	12.75	13.96	13.66	9.55333	13.4567	0.662376	-0.594278	7.8197e-05	0.001531	no	down	NP_116623.1	alanine--glyoxylate transaminase [Saccharomyces cerevisiae S288C]	GO:0008453;;GO:0006545;;GO:0005829;;GO:0005777;;GO:0005739;;GO:0008483;;GO:0004760;;GO:0019265	molecular_function;;biological_process;;cellular_component;;cellular_component;;cellular_component;;molecular_function;;molecular_function;;biological_process	alanine-glyoxylate transaminase activity;;glycine biosynthetic process;;cytosol;;peroxisome;;mitochondrion;;transaminase activity;;serine-pyruvate transaminase activity;;glycine biosynthetic process, by transamination of glyoxylate	K00830	AGXT	sce00630;;sce00250;;sce00260;;sce04146;;sce00680	Glyoxylate and dicarboxylate metabolism;;Alanine, aspartate and glutamate metabolism;;Glycine, serine and threonine metabolism;;Peroxisome;;Methane metabolism	COG0075	E:Amino acid transport and metabolism	PF00266.25	Aminotran_5	Aminotransferase class-V	sp|P43567|AGX1_YEAST	Alanine--glyoxylate aminotransferase 1 OS=Saccharomyces cerevisiae (strain ATCC 204508 / S288c) OX=559292 GN=AGX1 PE=1 SV=1	850514
YNL119W	NCS2	Protein required for uridine thiolation of Lys(UUU) and Glu(UUC) tRNAs; required for the thiolation of uridine at the wobble position of Lys(UUU) and Glu(UUC) tRNAs; has a role in urmylation and in invasive and pseudohyphal growth; inhibits replication of Brome mosaic virus in S. cerevisiae [Source:SGD;Acc:S000005063]	1482	423.23	349.59	320.34	273	378.27	376.02	17.51	16.78	15.27	13.37	17.25	18.32	16.52	16.3133	0.941378	-0.0871538	0.536766	0.788866	no	down	NP_014280.3	Ncs2p [Saccharomyces cerevisiae S288C]	GO:0005737;;GO:0007124;;GO:0016779;;GO:0000049;;GO:0008033;;GO:0016783;;GO:0034227;;GO:0001403;;GO:0032447;;GO:0003674;;GO:0005515;;GO:0005829;;GO:0002143;;GO:0002098	cellular_component;;biological_process;;molecular_function;;molecular_function;;biological_process;;molecular_function;;biological_process;;biological_process;;biological_process;;molecular_function;;molecular_function;;cellular_component;;biological_process;;biological_process	cytoplasm;;pseudohyphal growth;;nucleotidyltransferase activity;;tRNA binding;;tRNA processing;;sulfurtransferase activity;;tRNA thio-modification;;invasive growth in response to glucose limitation;;protein urmylation;;molecular_function;;protein binding;;cytosol;;tRNA wobble position uridine thiolation;;tRNA wobble uridine modification	K14169	CTU2, NCS2	sce04122	Sulfur relay system	ENOG410YGU3	J:Translation, ribosomal structure and biogenesis	PF10288.14	CTU2	Cytoplasmic tRNA 2-thiolation protein 2	sp|P53923|CTU2_YEAST	Cytoplasmic tRNA 2-thiolation protein 2 OS=Saccharomyces cerevisiae (strain ATCC 204508 / S288c) OX=559292 GN=NCS2 PE=1 SV=1	855603
YJR155W	AAD10	Putative aryl-alcohol dehydrogenase; similar to P. chrysosporium aryl-alcohol dehydrogenase; mutational analysis has not yet revealed a physiological role; members of the AAD gene family comprise three pairs (AAD3 + AAD15, AAD6/AAD16 + AAD4, AAD10 + AAD14) whose two genes are more related to one another than to other members of the family [Source:SGD;Acc:S000003916]	867	49.76	49	40	36	28	30.01	4.29	4.88	3.95	3.68	2.67	3.07	4.37333	3.14	1.31303	0.392902	0.203389	0.482103	no	up	NP_012689.1	putative aryl-alcohol dehydrogenase [Saccharomyces cerevisiae S288C]	GO:0005575;;GO:0047681;;GO:0006081;;GO:0016616;;GO:0016491	cellular_component;;molecular_function;;biological_process;;molecular_function;;molecular_function	cellular_component;;aryl-alcohol dehydrogenase (NADP+) activity;;cellular aldehyde metabolic process;;oxidoreductase activity, acting on the CH-OH group of donors, NAD or NADP as acceptor;;oxidoreductase activity					COG0667	C:Energy production and conversion	PF00248.27	Aldo_ket_red	Aldo/keto reductase family	sp|P47182|AAD10_YEAST	Putative aryl-alcohol dehydrogenase AAD10 OS=Saccharomyces cerevisiae (strain ATCC 204508 / S288c) OX=559292 GN=AAD10 PE=3 SV=1	853620
YKR018C		Protein of unknown function; green fluorescent protein (GFP)-fusion protein localizes to the cytoplasm and nucleus; protein abundance increases in response to DNA replication stress; YKR018C has a paralog, IML2, that arose from the whole genome duplication [Source:SGD;Acc:S000001726]	2178	2325	2121	2105	2132	1989	1745	60.55	64.16	63.3	65.67	57.06	53.37	62.67	58.7	0.993709	-0.00910412	0.894458	0.960484	no	down	NP_012943.1	uncharacterized protein YKR018C [Saccharomyces cerevisiae S288C]	GO:0005737;;GO:0005634;;GO:0005741;;GO:0008150;;GO:0005515;;GO:0003674;;GO:0005829	cellular_component;;cellular_component;;cellular_component;;biological_process;;molecular_function;;molecular_function;;cellular_component	cytoplasm;;nucleus;;mitochondrial outer membrane;;biological_process;;protein binding;;molecular_function;;cytosol					ENOG410Y5QW;;ENOG410XS7D	S:Function unknown;;S:Function unknown	PF10300.15	Iml2-TPR_39	Iml2/Tetratricopeptide repeat protein 39	sp|P36114|YKR18_YEAST	IML2-like protein YKR018C OS=Saccharomyces cerevisiae (strain ATCC 204508 / S288c) OX=559292 GN=YKR018C PE=1 SV=1	853888
YDR316W-A		Retrotransposon TYA Gag gene co-transcribed with TYB Pol; translated as TYA or TYA-TYB polyprotein; Gag is a nucleocapsid protein that is the structural constituent of virus-like particles (VLPs); similar to retroviral Gag [Source:SGD;Acc:S000007398]	1323	88.76	116.3	63.54	163.9	137.95	139.06	4.24	6.45	3.5	9.27	7.27	7.84	4.73	8.12667	0.542621	-0.881984	2.19617e-05	0.000496264	no	down	NP_013766.1	gag protein [Saccharomyces cerevisiae S288C]	GO:0005737;;GO:0000943;;GO:0032197;;GO:0003723	cellular_component;;cellular_component;;biological_process;;molecular_function	cytoplasm;;retrotransposon nucleocapsid;;transposition, RNA-mediated;;RNA binding					COG2801	L:Replication, recombination and repair				sp|P0CX65|YD14A_YEAST	Transposon Ty1-DR5 Gag polyprotein OS=Saccharomyces cerevisiae (strain ATCC 204508 / S288c) OX=559292 GN=TY1A-DR5 PE=2 SV=1
YDR316W-B		Retrotransposon TYA Gag and TYB Pol genes; transcribed/translated as one unit; polyprotein is processed to make a nucleocapsid-like protein (Gag), reverse transcriptase (RT), protease (PR), and integrase (IN); similar to retroviral genes [Source:SGD;Acc:S000007399]	5269	3081.13	3062.08	3108.29	2538.33	2641.45	2403.81	30.33	35.06	35.41	29.54	28.62	27.71	33.6	28.6233	1.08541	0.118237	0.0559601	0.224508	no	up	CAA87830.1	TYB [Saccharomyces cerevisiae]	GO:0006310;;GO:0005737;;GO:0000943;;GO:0032197;;GO:0004540;;GO:0004523;;GO:0003887;;GO:0015074;;GO:0004190;;GO:0003723;;GO:0003677;;GO:0003964;;GO:0006508;;GO:0008233;;GO:0046872;;GO:0005634;;GO:0005524	biological_process;;cellular_component;;cellular_component;;biological_process;;molecular_function;;molecular_function;;molecular_function;;biological_process;;molecular_function;;molecular_function;;molecular_function;;molecular_function;;biological_process;;molecular_function;;molecular_function;;cellular_component;;molecular_function	DNA recombination;;cytoplasm;;retrotransposon nucleocapsid;;transposition, RNA-mediated;;ribonuclease activity;;RNA-DNA hybrid ribonuclease activity;;DNA-directed DNA polymerase activity;;DNA integration;;aspartic-type endopeptidase activity;;RNA binding;;DNA binding;;RNA-directed DNA polymerase activity;;proteolysis;;peptidase activity;;metal ion binding;;nucleus;;ATP binding					COG2801	L:Replication, recombination and repair				sp|P0C2I2|YD14B_YEAST	Transposon Ty1-DR5 Gag-Pol polyprotein OS=Saccharomyces cerevisiae (strain ATCC 204508 / S288c) OX=559292 GN=TY1B-DR5 PE=3 SV=1
YOR072W-A		Dubious open reading frame; unlikely to encode a functional protein, based on available experimental and comparative sequence data; partially overlaps the uncharacterized ORF YOR072W; originally identified by fungal homology and RT-PCR [Source:SGD;Acc:S000028582]	249	1	0	1	0	1	1	3.83	0	3.61	0	4	4.96	2.48	2.98667	0.876252	-0.190582	0.933853	1	no	down	P0C5R2.1	RecName: Full=Putative uncharacterized protein YOR072W-A [Saccharomyces cerevisiae S288C]	GO:0005575;;GO:0008150;;GO:0003674	cellular_component;;biological_process;;molecular_function	cellular_component;;biological_process;;molecular_function										sp|P0C5R2|YO72A_YEAST	Putative uncharacterized protein YOR072W-A OS=Saccharomyces cerevisiae (strain ATCC 204508 / S288c) OX=559292 GN=YOR072W-A PE=5 SV=1
YNL058C		Putative protein of unknown function; green fluorescent protein (GFP)-fusion protein localizes to vacuole; not an essential gene; YNL058C has a paralog, PRM5, that arose from the whole genome duplication [Source:SGD;Acc:S000005003]	951	1132.91	1096.76	1131.7	1208.21	1115.81	908.09	85.05	95.28	97.46	107.48	92.57	80.81	92.5967	93.62	0.92777	-0.108161	0.201108	0.479256	no	down	NP_014340.1	uncharacterized protein YNL058C [Saccharomyces cerevisiae S288C]	GO:0000324;;GO:0005783;;GO:0005773;;GO:0016021;;GO:0016020;;GO:0005774;;GO:0003674;;GO:0005935;;GO:0008150	cellular_component;;cellular_component;;cellular_component;;cellular_component;;cellular_component;;cellular_component;;molecular_function;;cellular_component;;biological_process	fungal-type vacuole;;endoplasmic reticulum;;vacuole;;integral component of membrane;;membrane;;vacuolar membrane;;molecular_function;;cellular bud neck;;biological_process					ENOG4111691	U:Intracellular trafficking, secretion, and vesicular transport				sp|P53947|YNF8_YEAST	Vacuolar membrane protein YNL058C OS=Saccharomyces cerevisiae (strain ATCC 204508 / S288c) OX=559292 GN=YNL058C PE=1 SV=1	855667
snR68		C/D box small nucleolar RNA (snoRNA); guides 2'-O-methylation of large subunit (LSU) rRNA at position A2640 [Source:SGD;Acc:S000006459]	136	0	0	0	0	0	0	0	0	0	0	0	0	0	0	1	0	1	1	no test	no test
YMR018W	PEX9	Putative protein of unknown function with similarity to human PEX5Rp; transcription increases during colony development similar to genes involved in peroxisome biogenesis; YMR018W is not an essential gene; PEX5Rp is also known as peroxin protein 5 related protein [Source:SGD;Acc:S000004620]	1545	11	15	18	14	8	8	0.43	0.68	0.81	0.65	0.35	0.37	0.64	0.456667	1.31068	0.390311	0.478068	1	no	up	NP_013731.1	Pex9p [Saccharomyces cerevisiae S288C]	GO:0005737;;GO:0005778;;GO:0016560;;GO:0016558;;GO:0005052;;GO:0005829;;GO:0016020;;GO:0005777;;GO:0005515	cellular_component;;cellular_component;;biological_process;;biological_process;;molecular_function;;cellular_component;;cellular_component;;cellular_component;;molecular_function	cytoplasm;;peroxisomal membrane;;protein import into peroxisome matrix, docking;;protein import into peroxisome matrix;;peroxisome matrix targeting signal-1 binding;;cytosol;;membrane;;peroxisome;;protein binding	K13342	PEX5, PXR1	sce04146	Peroxisome	ENOG410XQ6Q	O:Posttranslational modification, protein turnover, chaperones	PF23914.1;;PF14559.12;;PF07719.23;;PF13181.12;;PF13414.12;;PF00515.34;;PF24575.1	TPR_CcmH_CycH;;TPR_19;;TPR_2;;TPR_8;;TPR_11;;TPR_1;;TPR_Slam	Cytochrome c-type biogenesis protein H TPR domain;;Tetratricopeptide repeat;;Tetratricopeptide repeat;;Tetratricopeptide repeat;;TPR repeat;;Tetratricopeptide repeat;;Surface lipoprotein assembly modifier, N-terminal TPR repeats	sp|Q04364|PEX9_YEAST	Peroxisomal targeting signal receptor 9 OS=Saccharomyces cerevisiae (strain ATCC 204508 / S288c) OX=559292 GN=PEX9 PE=1 SV=1	855032
YNL026W	SAM50	Component of the Sorting and Assembly Machinery (SAM) complex; the SAM (or TOB) complex is located in the mitochondrial outer membrane; the complex binds precursors of beta-barrel proteins and facilitates their outer membrane insertion; homologous to bacterial Omp85 [Source:SGD;Acc:S000004971]	1455	733	663	686	643	687	665	31.03	32.56	33.46	32.22	32.07	33.17	32.35	32.4867	0.926466	-0.110191	0.217291	0.499245	no	down	NP_014372.1	SAM complex subunit SAM50 [Saccharomyces cerevisiae S288C]	GO:0033108;;GO:0001401;;GO:0045040;;GO:0016021;;GO:0032977;;GO:0019867;;GO:0005739;;GO:0008320;;GO:0065003;;GO:0031307;;GO:0005741;;GO:0005515;;GO:0034622;;GO:0015031;;GO:0030150	biological_process;;cellular_component;;biological_process;;cellular_component;;molecular_function;;cellular_component;;cellular_component;;molecular_function;;biological_process;;cellular_component;;cellular_component;;molecular_function;;biological_process;;biological_process;;biological_process	mitochondrial respiratory chain complex assembly;;mitochondrial sorting and assembly machinery complex;;protein import into mitochondrial outer membrane;;integral component of membrane;;membrane insertase activity;;outer membrane;;mitochondrion;;protein transmembrane transporter activity;;macromolecular complex assembly;;integral component of mitochondrial outer membrane;;mitochondrial outer memb…	K07277	SAM50, TOB55, bamA			COG4775	M:Cell wall/membrane/envelope biogenesis	PF01103.29	Omp85	Omp85 superfamily domain	sp|P53969|SAM50_YEAST	Sorting assembly machinery 50 kDa subunit OS=Saccharomyces cerevisiae (strain ATCC 204508 / S288c) OX=559292 GN=SAM50 PE=1 SV=1	855705
YER032W	FIR1	Protein involved in 3' mRNA processing; interacts with Ref2p; APCC(Cdh1) substrate; potential Cdc28p substrate [Source:SGD;Acc:S000000834]	2631	219	225	253	188	161	152	4.6	5.49	6.13	4.66	3.72	3.74	5.40667	4.04	1.23899	0.309165	0.0382254	0.173165	no	up	NP_010949.4	Fir1p [Saccharomyces cerevisiae S288C]	GO:0032465;;GO:0003674;;GO:0005515;;GO:0005935;;GO:0043631;;GO:0006378;;GO:0006397	biological_process;;molecular_function;;molecular_function;;cellular_component;;biological_process;;biological_process;;biological_process	regulation of cytokinesis;;molecular_function;;protein binding;;cellular bud neck;;RNA polyadenylation;;mRNA polyadenylation;;mRNA processing					ENOG4111EH6	S:Function unknown				sp|P40020|FIR1_YEAST	Factor interacting with REF2 OS=Saccharomyces cerevisiae (strain ATCC 204508 / S288c) OX=559292 GN=FIR1 PE=1 SV=3	856754
YEL028W		Putative protein of unknown function; conserved among S. cerevisiae strains; YEL028C is not an essential gene [Source:SGD;Acc:S000000754]	462	15	17	14	13	14	14	4.49	5.78	4.67	4.64	4.69	5.17	4.98	4.83333	0.997222	-0.00401386	0.993442	1	no	down	NP_001335764.1	uncharacterized protein YEL028W [Saccharomyces cerevisiae S288C]	GO:0005575;;GO:0008150;;GO:0003674	cellular_component;;biological_process;;molecular_function	cellular_component;;biological_process;;molecular_function					ENOG4111DHP	S:Function unknown				sp|P39989|YEC8_YEAST	Uncharacterized protein YEL028W OS=Saccharomyces cerevisiae (strain ATCC 204508 / S288c) OX=559292 GN=YEL028W PE=3 SV=1
YLR031W		Putative protein of unknown function; S288C contains an in-frame stop codon between ORFs YLR030W and YLR031W; YLR031W has a paralog, YMR124W, that arose from the whole genome duplication [Source:SGD;Acc:S000004021]	561	35	23	20	26	34	23	6.54	4.93	4.22	5.78	7.07	5.21	5.23	6.02	0.835423	-0.259421	0.487803	0.754129	no	down	NP_013131.1	uncharacterized protein YLR031W [Saccharomyces cerevisiae S288C]	GO:0005575;;GO:0008150;;GO:0003674	cellular_component;;biological_process;;molecular_function	cellular_component;;biological_process;;molecular_function					ENOG410XYM4	S:Function unknown				sp|Q07978|YL031_YEAST	Putative uncharacterized protein YLR031W OS=Saccharomyces cerevisiae (strain ATCC 204508 / S288c) OX=559292 GN=YLR031W PE=4 SV=1	850718
snR47		C/D box small nucleolar RNA (snoRNA); guides 2'-O-methylation of large subunit (LSU) rRNA at position A2220 and small subunit (SSU) rRNA at position A619 [Source:SGD;Acc:S000006507]	99	0	0	0	0	0	0	0	0	0	0	0	0	0	0	1	0	1	1	no test	no test
YDL238C	GUD1	Guanine deaminase; a catabolic enzyme of the guanine salvage pathway producing xanthine and ammonia from guanine; activity is low in exponentially-growing cultures but expression is increased in post-diauxic and stationary-phase cultures [Source:SGD;Acc:S000002397]	1470	277	248	229	233	277	247	11.58	12.02	11.03	11.52	12.77	12.16	11.5433	12.15	0.884755	-0.17665	0.179208	0.450778	no	down	AJV14911.1	Gud1p [Saccharomyces cerevisiae YJM1478]	GO:0005737;;GO:0016787;;GO:0005829;;GO:0008892;;GO:0019239;;GO:0008270;;GO:0046098;;GO:0046872;;GO:0016810;;GO:0006147	cellular_component;;molecular_function;;cellular_component;;molecular_function;;molecular_function;;molecular_function;;biological_process;;molecular_function;;molecular_function;;biological_process	cytoplasm;;hydrolase activity;;cytosol;;guanine deaminase activity;;deaminase activity;;zinc ion binding;;guanine metabolic process;;metal ion binding;;hydrolase activity, acting on carbon-nitrogen (but not peptide) bonds;;guanine catabolic process	K01487	guaD, GDA	sce00230;;sce01232	Purine metabolism;;Nucleotide metabolism	COG0402	F:Nucleotide transport and metabolism	PF01979.26;;PF07969.17	Amidohydro_1;;Amidohydro_3	Amidohydrolase family;;Amidohydrolase family	sp|Q07729|GUAD_YEAST	Probable guanine deaminase OS=Saccharomyces cerevisiae (strain ATCC 204508 / S288c) OX=559292 GN=GUD1 PE=1 SV=1	851360
YLR074C	BUD20	C2H2-type zinc finger protein required for ribosome assembly; shuttling factor which associates with pre-60S particles in the nucleus, accompanying them to the cytoplasm; cytoplasmic dissociation of Bud20p requires Drg1p; N-terminus harbors a nuclear localization signal (NLS) and a nuclear export signal (NES); cytoplasmic Bud20p is reimported by Kap123-dependent pathway; involved in bud-site sele…	501	484	468	492	418	431	389	117.23	129.41	133.7	120.7	116.57	115.23	126.78	117.5	1.03778	0.0535016	0.595256	0.828905	no	up	NP_013175.1	Bud20p [Saccharomyces cerevisiae S288C]	GO:0005737;;GO:0005783;;GO:0030687;;GO:0005634;;GO:0000055;;GO:0042254;;GO:0008270;;GO:0003676;;GO:0043023;;GO:0046872	cellular_component;;cellular_component;;cellular_component;;cellular_component;;biological_process;;biological_process;;molecular_function;;molecular_function;;molecular_function;;molecular_function	cytoplasm;;endoplasmic reticulum;;preribosome, large subunit precursor;;nucleus;;ribosomal large subunit export from nucleus;;ribosome biogenesis;;zinc ion binding;;nucleic acid binding;;ribosomal large subunit binding;;metal ion binding	K14821	BUD20			COG5112	S:Function unknown	PF12171.14	zf-C2H2_jaz	Zinc-finger double-stranded RNA-binding	sp|Q08004|BUD20_YEAST	Bud site selection protein 20 OS=Saccharomyces cerevisiae (strain ATCC 204508 / S288c) OX=559292 GN=BUD20 PE=1 SV=1	850763
YKL117W	SBA1	Co-chaperone that binds and regulates Hsp90 family chaperones; plays a role in determining prion variants; important for pp60v-src activity in yeast; homologous to the mammalian p23 proteins, and like p23 can regulate telomerase activity; protein abundance increases in response to DNA replication stress [Source:SGD;Acc:S000001600]	651	3617	2917	2706	2956	3304	3254	503.16	467.16	428.1	488.44	510.05	543.15	466.14	513.88	0.859185	-0.21896	0.0120322	0.0774642	no	down	AJS30423.1	Sba1p [Saccharomyces cerevisiae YJM193]	GO:0005737;;GO:0051131;;GO:0006457;;GO:0005634;;GO:0051087;;GO:0032212;;GO:0043392;;GO:0005515;;GO:0051879;;GO:0005829;;GO:0051972	cellular_component;;biological_process;;biological_process;;cellular_component;;molecular_function;;biological_process;;biological_process;;molecular_function;;molecular_function;;cellular_component;;biological_process	cytoplasm;;chaperone-mediated protein complex assembly;;protein folding;;nucleus;;chaperone binding;;positive regulation of telomere maintenance via telomerase;;negative regulation of DNA binding;;protein binding;;Hsp90 protein binding;;cytosol;;regulation of telomerase activity					ENOG41121RT	S:Function unknown				sp|P28707|SBA1_YEAST	Co-chaperone protein SBA1 OS=Saccharomyces cerevisiae (strain ATCC 204508 / S288c) OX=559292 GN=SBA1 PE=1 SV=3	853743
YJL138C	TIF2	Translation initiation factor eIF4A; DEA(D/H)-box RNA helicase that couples ATPase activity to RNA binding and unwinding; forms a dumbbell structure of two compact domains connected by a linker; interacts with eIF4G; protein abundance increases in response to DNA replication stress; TIF2 has a paralog, TIF1, that arose from the whole genome duplication [Source:SGD;Acc:S000003674]	1188	9124.61	8784.5	8651.24	7198.9	7762.74	6873.01	502.34	560.49	547.8	469.28	471.66	446.83	536.877	462.59	1.0821	0.11383	0.0316273	0.152714	no	up	NP_012397.1	translation initiation factor eIF4A [Saccharomyces cerevisiae S288C]	GO:0005737;;GO:0010494;;GO:0005515;;GO:0016787;;GO:0006446;;GO:0010467;;GO:0016887;;GO:0004386;;GO:0003724;;GO:0005840;;GO:0016281;;GO:0003723;;GO:0003676;;GO:0005886;;GO:1901195;;GO:0008186;;GO:0002183;;GO:0006413;;GO:0006412;;GO:0005524;;GO:0003743	cellular_component;;cellular_component;;molecular_function;;molecular_function;;biological_process;;biological_process;;molecular_function;;molecular_function;;molecular_function;;cellular_component;;cellular_component;;molecular_function;;molecular_function;;cellular_component;;biological_process;;molecular_function;;biological_process;;biological_process;;biological_process;;molecular_function;…	cytoplasm;;cytoplasmic stress granule;;protein binding;;hydrolase activity;;regulation of translational initiation;;gene expression;;ATPase activity;;helicase activity;;RNA helicase activity;;ribosome;;eukaryotic translation initiation factor 4F complex;;RNA binding;;nucleic acid binding;;plasma membrane;;positive regulation of formation of translation preinitiation complex;;RNA-dependent ATPase …	K03257;K13025;K18655;K12614	EIF4A;EIF4A3, FAL1;DDX19, DBP5;DDX6, RCK, DHH1	sce03013;;sce03018;;sce03040;;sce03015	Nucleocytoplasmic transport;;RNA degradation;;Spliceosome;;mRNA surveillance pathway	COG0513	L:Replication, recombination and repair	PF00270.35;;PF00271.37;;PF04851.21	DEAD;;Helicase_C;;ResIII	DEAD/DEAH box helicase;;Helicase conserved C-terminal domain;;Type III restriction enzyme, res subunit	sp|A6ZQJ1|IF4A_YEAS7	ATP-dependent RNA helicase eIF4A OS=Saccharomyces cerevisiae (strain YJM789) OX=307796 GN=TIF1 PE=3 SV=1	853933
YJL186W	MNN5	Alpha-1,2-mannosyltransferase; responsible for addition of the second alpha-1,2-linked mannose of the branches on the mannan backbone of oligosaccharides, localizes to an early Golgi compartment [Source:SGD;Acc:S000003722]	1761	1392	1210	1150	1233	1303	1172	46.59	47.02	44.4	48.83	48.07	46.14	46.0033	47.68	0.898684	-0.154115	0.0438105	0.190468	no	down	NP_012349.2	alpha-1,2-mannosyltransferase MNN5 [Saccharomyces cerevisiae S288C]	GO:0005794;;GO:0046354;;GO:0006486;;GO:0016757;;GO:0035268;;GO:0000026;;GO:0000030	cellular_component;;biological_process;;biological_process;;molecular_function;;biological_process;;molecular_function;;molecular_function	Golgi apparatus;;mannan biosynthetic process;;protein glycosylation;;transferase activity, transferring glycosyl groups;;protein mannosylation;;alpha-1,2-mannosyltransferase activity;;mannosyltransferase activity	K05535;K05536	MNN2;MNN5	sce00513	Various types of N-glycan biosynthesis	ENOG4111S0W	S:Function unknown	PF11051.14	Mannosyl_trans3	Mannosyltransferase putative	sp|P46982|MNN5_YEAST	Alpha-1,2-mannosyltransferase MNN5 OS=Saccharomyces cerevisiae (strain ATCC 204508 / S288c) OX=559292 GN=MNN5 PE=1 SV=2	853253
tK(UUU)D		Lysine tRNA (tRNA-Lys), predicted by tRNAscan-SE analysis; thiolation of uridine at wobble position (34) requires Ncs6p [Source:SGD;Acc:S000006629]	73	0	0	0	0	0	0	0	0	0	0	0	0	0	0	1	0	1	1	no test	no test
YLR337C	VRP1	Verprolin, proline-rich actin-associated protein; involved in cytoskeletal organization and cytokinesis; promotes actin nucleation and endocytosis; related to mammalian Wiskott-Aldrich syndrome protein (WASP)-interacting protein (WIP) [Source:SGD;Acc:S000004329]	2454	1059.16	1185.11	1174.5	1025.17	899.02	810.1	24.05	31.27	30.81	27.53	22.48	21.59	28.71	23.8667	1.11528	0.157411	0.0923367	0.304245	no	up	CAA61073.1	verprolin [Saccharomyces cerevisiae]	GO:0005737;;GO:0005856;;GO:2000601;;GO:0006897;;GO:0007121;;GO:0000131;;GO:0030479;;GO:0051666;;GO:0003779;;GO:0032465;;GO:0005515;;GO:0043332;;GO:0005935	cellular_component;;cellular_component;;biological_process;;biological_process;;biological_process;;cellular_component;;cellular_component;;biological_process;;molecular_function;;biological_process;;molecular_function;;cellular_component;;cellular_component	cytoplasm;;cytoskeleton;;positive regulation of Arp2/3 complex-mediated actin nucleation;;endocytosis;;bipolar cellular bud site selection;;incipient cellular bud site;;actin cortical patch;;actin cortical patch localization;;actin binding;;regulation of cytokinesis;;protein binding;;mating projection tip;;cellular bud neck					ENOG4111FVT;;ENOG410ZEUR	O:Posttranslational modification, protein turnover, chaperones;;S:Function unknown	PF02205.27	WH2	WH2 motif	sp|P37370|VRP1_YEAST	Verprolin OS=Saccharomyces cerevisiae (strain ATCC 204508 / S288c) OX=559292 GN=VRP1 PE=1 SV=2	851051
YLR456W		Protein of unknown function; predicted to encode a pyridoxal 5'-phosphate synthase based on sequence similarity but purified protein does not possess this activity, nor does it bind flavin mononucleotide (FMN); null mutant displays increased resistance to antifungal agents gliotoxin, cycloheximide and H2O2; YLR456W has a paralog, YPR172W, that arose from the whole genome duplication [Source:SGD;A…	615	117	142	125	105	134	126	18.13	25.3	21.98	19.34	23.07	23.5	21.8033	21.97	0.936086	-0.0952876	0.606456	0.832228	no	down	NP_013561.1	pyridoxal 5'-phosphate synthase [Saccharomyces cerevisiae S288C]	GO:0005575;;GO:0005737;;GO:0005634;;GO:0003674;;GO:0008150	cellular_component;;cellular_component;;cellular_component;;molecular_function;;biological_process	cellular_component;;cytoplasm;;nucleus;;molecular_function;;biological_process					ENOG4111KEH	S:Function unknown	PF01243.27	PNPOx_N	Pyridoxamine 5'-phosphate oxidase	sp|Q06199|YL456_YEAST	Pyridoxamine 5'-phosphate oxidase YLR456W homolog OS=Saccharomyces cerevisiae (strain ATCC 204508 / S288c) OX=559292 GN=YLR456W PE=1 SV=1	851178
YAL029C	MYO4	Type V myosin motor involved in actin-based transport of cargos; required for mRNA transport, including ASH1 mRNA, and facilitating the growth and movement of ER tubules into the growing bud along with She3p; MYO4 has a paralog, MYO2, that arose from the whole genome duplication [Source:SGD;Acc:S000000027]	4416	1147	1117	1058	981	1027	815	13.63	15.44	14.55	13.78	13.43	11.35	14.54	12.8533	1.049	0.0690116	0.384594	0.679457	no	up	NP_009373.1	myosin 4 [Saccharomyces cerevisiae S288C]	GO:0015629;;GO:0048309;;GO:0031475;;GO:0007533;;GO:0030050;;GO:0005737;;GO:0000146;;GO:0016020;;GO:0005739;;GO:0003779;;GO:0016459;;GO:0003774;;GO:0005524;;GO:0031941;;GO:0030898;;GO:0051015;;GO:0005934;;GO:0005933;;GO:0031982;;GO:0007015;;GO:0051028;;GO:0008298;;GO:0005516;;GO:0005515	cellular_component;;biological_process;;cellular_component;;biological_process;;biological_process;;cellular_component;;molecular_function;;cellular_component;;cellular_component;;molecular_function;;cellular_component;;molecular_function;;molecular_function;;cellular_component;;molecular_function;;molecular_function;;cellular_component;;cellular_component;;cellular_component;;biological_process;…	actin cytoskeleton;;endoplasmic reticulum inheritance;;myosin V complex;;mating type switching;;vesicle transport along actin filament;;cytoplasm;;microfilament motor activity;;membrane;;mitochondrion;;actin binding;;myosin complex;;motor activity;;ATP binding;;filamentous actin;;actin-dependent ATPase activity;;actin filament binding;;cellular bud tip;;cellular bud;;vesicle;;actin filament organ…	K10352;K10356;K10357	MYH9s;MYO1;MYO5	sce04814	Motor proteins	COG5022	Z:Cytoskeleton	PF00063.27;;PF01843.25;;PF20720.3	Myosin_head;;DIL;;nSTAND3	Myosin head (motor domain;;DIL domain;;Novel STAND NTPase 3	sp|P32492|MYO4_YEAST	Myosin-4 OS=Saccharomyces cerevisiae (strain ATCC 204508 / S288c) OX=559292 GN=MYO4 PE=1 SV=1	851204
YLR227C	ADY4	Structural component of the meiotic outer plaque; outer plaque is a membrane-organizing center that assembles on the cytoplasmic face of the spindle pole body during meiosis II and triggers the formation of the prospore membrane [Source:SGD;Acc:S000004217]	1482	196	174	168	168	179	187	8.11	8.35	8.01	8.22	8.17	9.11	8.15667	8.5	0.893077	-0.163143	0.283054	0.578729	no	down	NP_013328.1	Ady4p [Saccharomyces cerevisiae S288C]	GO:0005737;;GO:0005856;;GO:0051321;;GO:0005816;;GO:0005198;;GO:0030435;;GO:0035974;;GO:0030437;;GO:0051301	cellular_component;;cellular_component;;biological_process;;cellular_component;;molecular_function;;biological_process;;cellular_component;;biological_process;;biological_process	cytoplasm;;cytoskeleton;;meiotic cell cycle;;spindle pole body;;structural molecule activity;;sporulation resulting in formation of a cellular spore;;meiotic spindle pole body;;ascospore formation;;cell division					ENOG410Z6GG	S:Function unknown				sp|Q05955|ADY4_YEAST	Accumulates dyads protein 4 OS=Saccharomyces cerevisiae (strain ATCC 204508 / S288c) OX=559292 GN=ADY4 PE=1 SV=1	850924
YMR163C	INP2	Peroxisome-specific receptor important for peroxisome inheritance; co-fractionates with peroxisome membranes and co-localizes with peroxisomes in vivo; physically interacts with the myosin V motor Myo2p; INP2 is not an essential gene [Source:SGD;Acc:S000004773]	2118	94	114	86	79	95	88	2.53	3.56	2.67	2.51	2.82	2.78	2.92	2.70333	0.998474	-0.00220382	0.99159	0.99682	no	down	NP_013886.1	Inp2p [Saccharomyces cerevisiae S288C]	GO:0005737;;GO:0005779;;GO:0005778;;GO:0016020;;GO:0005777;;GO:0043495;;GO:0005515;;GO:0045033	cellular_component;;cellular_component;;cellular_component;;cellular_component;;cellular_component;;molecular_function;;molecular_function;;biological_process	cytoplasm;;integral component of peroxisomal membrane;;peroxisomal membrane;;membrane;;peroxisome;;protein anchor;;protein binding;;peroxisome inheritance					ENOG4111DVG	Z:Cytoskeleton	PF12632.12	Vezatin	Mysoin-binding motif of peroxisomes	sp|Q03824|INP2_YEAST	Inheritance of peroxisomes protein 2 OS=Saccharomyces cerevisiae (strain ATCC 204508 / S288c) OX=559292 GN=INP2 PE=1 SV=1	855198
YLR293C	GSP1	Ran GTPase; GTP binding protein (mammalian Ranp homolog) involved in the maintenance of nuclear organization, RNA processing and transport; regulated by Srm1p, Rna1p, Yrb1p, Yrb2p, Yrp4p, Yrb30p, Cse1p and Kap95p; GSP1 has a paralog, GSP2, that arose from the whole genome duplication [Source:SGD;Acc:S000004284]	660	6326	5497	6011	5132	5647	4858	858.06	858.62	927.67	826.73	849.81	790.13	881.45	822.223	1.01424	0.0203982	0.728729	0.892916	no	up	NP_013396.1	Ran GTPase GSP1 [Saccharomyces cerevisiae S288C]	GO:0005737;;GO:0006997;;GO:0016973;;GO:0006606;;GO:0005634;;GO:0003924;;GO:0000054;;GO:0031938;;GO:0006913;;GO:1901987;;GO:0046822;;GO:0005515;;GO:0000467;;GO:0015031;;GO:0005829;;GO:0005525	cellular_component;;biological_process;;biological_process;;biological_process;;cellular_component;;molecular_function;;biological_process;;biological_process;;biological_process;;biological_process;;biological_process;;molecular_function;;biological_process;;biological_process;;cellular_component;;molecular_function	cytoplasm;;nucleus organization;;poly(A)+ mRNA export from nucleus;;protein import into nucleus;;nucleus;;GTPase activity;;ribosomal subunit export from nucleus;;regulation of chromatin silencing at telomere;;nucleocytoplasmic transport;;regulation of cell cycle phase transition;;regulation of nucleocytoplasmic transport;;protein binding;;exonucleolytic trimming to generate mature 3'-end of 5.8S …	K07976;K07889;K07936;K07874	RAB;RAB5C;RAN;RAB1A	sce03008;;sce03013;;sce04144;;sce04145;;sce03250	Ribosome biogenesis in eukaryotes;;Nucleocytoplasmic transport;;Endocytosis;;Phagosome;;Viral life cycle - HIV-1	ENOG410XNRS	S:Function unknown	PF00071.28;;PF08477.19;;PF00025.27;;PF01926.29	Ras;;Roc;;Arf;;MMR_HSR1	Ras family;;Ras of Complex, Roc, domain of DAPkinase;;ADP-ribosylation factor family;;50S ribosome-binding GTPase	sp|P32835|GSP1_YEAST	GTP-binding nuclear protein GSP1/CNR1 OS=Saccharomyces cerevisiae (strain ATCC 204508 / S288c) OX=559292 GN=GSP1 PE=1 SV=1	851000
YKL081W	TEF4	Gamma subunit of translational elongation factor eEF1B; stimulates the binding of aminoacyl-tRNA (AA-tRNA) to ribosomes by releasing eEF1A (Tef1p/Tef2p) from the ribosomal complex [Source:SGD;Acc:S000001564]	1239	8496	8444	8784	6622	6848	6077	442.35	509.65	526.23	408.2	393.42	373.42	492.743	391.68	1.17172	0.228623	5.27862e-05	0.0010934	no	up	AJS53423.1	Tef4p [Saccharomyces cerevisiae YJM1450]	GO:0005737;;GO:0010494;;GO:0005840;;GO:0005634;;GO:0005085;;GO:0005739;;GO:0005515;;GO:0003746;;GO:0006414;;GO:0006412;;GO:0005853	cellular_component;;cellular_component;;cellular_component;;cellular_component;;molecular_function;;cellular_component;;molecular_function;;molecular_function;;biological_process;;biological_process;;cellular_component	cytoplasm;;cytoplasmic stress granule;;ribosome;;nucleus;;guanyl-nucleotide exchange factor activity;;mitochondrion;;protein binding;;translation elongation factor activity;;translational elongation;;translation;;eukaryotic translation elongation factor 1 complex	K03233	EEF1G			COG0625	O:Posttranslational modification, protein turnover, chaperones	PF00647.24;;PF00043.30;;PF02798.26	EF1G;;GST_C;;GST_N	Elongation factor 1 gamma, conserved domain;;Glutathione S-transferase, C-terminal domain;;Glutathione S-transferase, N-terminal domain	sp|P36008|EF1G2_YEAST	Elongation factor 1-gamma 2 OS=Saccharomyces cerevisiae (strain ATCC 204508 / S288c) OX=559292 GN=TEF4 PE=1 SV=1	853781
YJL149W	DAS1	Putative SCF ubiquitin ligase F-box protein; interacts physically with both Cdc53p and Skp1 and genetically with CDC34; similar to putative F-box protein YDR131C [Source:SGD;Acc:S000003685]	1992	481	391	442	421	383	328	13.9	13.13	14.75	14.39	12.2	11.14	13.9267	12.5767	1.03261	0.046289	0.678489	0.868447	no	up	NP_012386.1	SCF ubiquitin ligase complex subunit DAS1 [Saccharomyces cerevisiae S288C]	GO:0030674;;GO:0000409;;GO:0031146;;GO:0016567;;GO:0006511;;GO:0019005;;GO:0005515;;GO:0004842	molecular_function;;biological_process;;biological_process;;biological_process;;biological_process;;cellular_component;;molecular_function;;molecular_function	protein binding, bridging;;regulation of transcription by galactose;;SCF-dependent proteasomal ubiquitin-dependent protein catabolic process;;protein ubiquitination;;ubiquitin-dependent protein catabolic process;;SCF ubiquitin ligase complex;;protein binding;;ubiquitin-protein transferase activity					ENOG4111832	O:Posttranslational modification, protein turnover, chaperones	PF12937.12;;PF00646.38	F-box-like;;F-box	F-box-like;;F-box domain	sp|P47005|DAS1_YEAST	F-box protein DAS1 OS=Saccharomyces cerevisiae (strain ATCC 204508 / S288c) OX=559292 GN=DAS1 PE=1 SV=1	853292
YKL102C		Putative protein of unknown function; conserved across S. cerevisiae strains; deletion confers sensitivity to citric acid; predicted protein would include a thiol-disulfide oxidoreductase active site [Source:SGD;Acc:S000001585]	306	1	3	1	0	1	1	1.4	4.34	1.43	0	1.53	1.82	2.39	1.11667	2.22893	1.15635	0.522745	1	no	up	NP_001335789.1	uncharacterized protein YKL102C [Saccharomyces cerevisiae S288C]	GO:0005575;;GO:0008150;;GO:0003674	cellular_component;;biological_process;;molecular_function	cellular_component;;biological_process;;molecular_function										sp|P34249|YKK2_YEAST	Uncharacterized protein YKL102C OS=Saccharomyces cerevisiae (strain ATCC 204508 / S288c) OX=559292 GN=YKL102C PE=4 SV=1
tR(UCU)M2		Arginine tRNA (tRNA-Arg), predicted by tRNAscan-SE analysis; one of 11 nuclear tRNA genes containing the tDNA-anticodon UCU (converted to mcm5-UCU in the mature tRNA), decodes AGA codons into arginine, one of 19 nuclear tRNAs for arginine [Source:SGD;Acc:S000006718]	72	0	0	0	0	0	0	0	0	0	0	0	0	0	0	1	0	1	1	no test	no test	KAF4005161.1	hypothetical protein FOB22_002397 [Saccharomyces cerevisiae]													sp|P53291|YG3U_YEAST	Uncharacterized protein YGR164W OS=Saccharomyces cerevisiae (strain ATCC 204508 / S288c) OX=559292 GN=YGR164W PE=4 SV=1
YPR104C	FHL1	Regulator of ribosomal protein (RP) transcription; has forkhead associated domain that binds phosphorylated proteins; recruits coactivator Ifh1p or corepressor Crf1p to RP gene promoters; also has forkhead DNA-binding domain though in vitro DNA binding assays give inconsistent results; computational analyses suggest it binds DNA directly at highly active RP genes and indirectly through Rap1p moti…	2811	309	299	278	254	235	179	6.02	6.77	6.26	5.85	5.04	4.09	6.35	4.99333	1.18305	0.242511	0.069604	0.254917	no	up	AHY78261.1	Fhl1p [Saccharomyces cerevisiae YJM993]	GO:0001225;;GO:0043565;;GO:0001226;;GO:0010688;;GO:0001223;;GO:0001222;;GO:0003700;;GO:0005634;;GO:0005730;;GO:0006355;;GO:0000790;;GO:0006357;;GO:0000785;;GO:0060962;;GO:0005515;;GO:0003677;;GO:0060963;;GO:0000978	molecular_function;;molecular_function;;molecular_function;;biological_process;;molecular_function;;molecular_function;;molecular_function;;cellular_component;;cellular_component;;biological_process;;cellular_component;;biological_process;;cellular_component;;biological_process;;molecular_function;;molecular_function;;biological_process;;molecular_function	RNA polymerase II transcription coactivator binding;;sequence-specific DNA binding;;RNA polymerase II transcription corepressor binding;;negative regulation of ribosomal protein gene transcription from RNA polymerase II promoter;;transcription coactivator binding;;transcription corepressor binding;;transcription factor activity, sequence-specific DNA binding;;nucleus;;nucleolus;;regulation of tra…	K09413;K24664	HCM1;FKH			COG5025	K:Transcription	PF00250.24;;PF00498.31	Forkhead;;FHA	Forkhead domain;;FHA domain	sp|P39521|FKHL1_YEAST	Pre-rRNA-processing protein FHL1 OS=Saccharomyces cerevisiae (strain ATCC 204508 / S288c) OX=559292 GN=FHL1 PE=1 SV=1	856219
YIL070C	MAM33	Specific translational activator for the mitochondrial COX1 mRNA; acidic protein of the mitochondrial matrix; related to the human complement receptor gC1q-R [Source:SGD;Acc:S000001332]	801	544	480	493	483	523	433	53.05	54.07	54.98	55.86	56.45	50.27	54.0333	54.1933	0.938135	-0.0921318	0.342902	0.638212	no	down	NP_012194.1	Mam33p [Saccharomyces cerevisiae S288C]	GO:0070131;;GO:0061668;;GO:0097177;;GO:0009986;;GO:0003714;;GO:0048025;;GO:0005739;;GO:0042256;;GO:0009060;;GO:0008494;;GO:0005886;;GO:0005759;;GO:0030449;;GO:0005634;;GO:0003729	biological_process;;biological_process;;molecular_function;;cellular_component;;molecular_function;;biological_process;;cellular_component;;biological_process;;biological_process;;molecular_function;;cellular_component;;cellular_component;;biological_process;;cellular_component;;molecular_function	positive regulation of mitochondrial translation;;mitochondrial ribosome assembly;;mitochondrial ribosome binding;;cell surface;;transcription corepressor activity;;negative regulation of mRNA splicing, via spliceosome;;mitochondrion;;mature ribosome assembly;;aerobic respiration;;translation activator activity;;plasma membrane;;mitochondrial matrix;;regulation of complement activation;;nucleus;;…	K15414	C1QBP			ENOG4111MS5	S:Function unknown	PF02330.21	MAM33	Mitochondrial glycoprotein	sp|P40513|MAM33_YEAST	Mitochondrial acidic protein MAM33 OS=Saccharomyces cerevisiae (strain ATCC 204508 / S288c) OX=559292 GN=MAM33 PE=1 SV=1	854740
YDR177W	UBC1	Ubiquitin-conjugating enzyme; key E2 partner with Ubc4p for the anaphase-promoting complex (APC); mediates selective degradation of short-lived and abnormal proteins; plays a role in vesicle biogenesis and ER-associated protein degradation (ERAD); component of the cellular stress response; protein abundance increases in response to DNA replication stress key E2 partner with Ubc4p for the anaphase…	648	736	650	610	607	591	622	103.27	104.98	97.32	101.17	92.03	104.74	101.857	99.3133	0.971743	-0.0413527	0.672797	0.865749	no	down	NP_010462.3	E2 ubiquitin-conjugating protein UBC1 [Saccharomyces cerevisiae S288C]	GO:0070628;;GO:0019538;;GO:0043161;;GO:0005829;;GO:0036503;;GO:0016050;;GO:0000209;;GO:0016567;;GO:0016740;;GO:0006511;;GO:0005515;;GO:0030433;;GO:0061631;;GO:0004842;;GO:0005634;;GO:0005524	molecular_function;;biological_process;;biological_process;;cellular_component;;biological_process;;biological_process;;biological_process;;biological_process;;molecular_function;;biological_process;;molecular_function;;biological_process;;molecular_function;;molecular_function;;cellular_component;;molecular_function	proteasome binding;;protein metabolic process;;proteasome-mediated ubiquitin-dependent protein catabolic process;;cytosol;;ERAD pathway;;vesicle organization;;protein polyubiquitination;;protein ubiquitination;;transferase activity;;ubiquitin-dependent protein catabolic process;;protein binding;;ER-associated ubiquitin-dependent protein catabolic process;;ubiquitin conjugating enzyme activity;;ub…	K04649;K10580;K06689;K06688	UBE2K, HIP2, UBC1;UBE2N, BLU, UBC13;UBE2D, UBC4, UBC5;UBE2C, UBC11	sce04141;;sce04120;;sce03083	Protein processing in endoplasmic reticulum;;Ubiquitin mediated proteolysis;;Polycomb repressive complex	COG5078	O:Posttranslational modification, protein turnover, chaperones	PF00179.31;;PF09288.16;;PF18308.6	UQ_con;;UBA_3;;GGA_N-GAT	Ubiquitin-conjugating enzyme;;Fungal ubiquitin-associated domain;;N-terminal extension of GAT domain	sp|P21734|UBC1_YEAST	Ubiquitin-conjugating enzyme E2 1 OS=Saccharomyces cerevisiae (strain ATCC 204508 / S288c) OX=559292 GN=UBC1 PE=1 SV=1	851757
YCR060W	TAH1	Component of conserved R2TP complex (Rvb1-Rvb2-Tah1-Pih1); R2TP complex interacts with Hsp90 (Hsp82p and Hsc82p) to mediate assembly of large protein complexes such as box C/D snoRNPs and RNA polymerase II; contains a single TPR domain with at least two TPR motifs; plays a role in determining prion variants [Source:SGD;Acc:S000000656]	336	134	95	124	100	103	115	122.73	93.53	119.81	110.31	104.91	136.28	112.023	117.167	0.982051	-0.0261305	0.893237	0.960484	no	down	NP_009986.1	Tah1p [Saccharomyces cerevisiae S288C]	GO:0005737;;GO:0016020;;GO:0006457;;GO:0072380;;GO:0005634;;GO:0051087;;GO:0006620;;GO:0097255;;GO:0050821;;GO:0005515;;GO:0000492;;GO:0060090	cellular_component;;cellular_component;;biological_process;;cellular_component;;cellular_component;;molecular_function;;biological_process;;cellular_component;;biological_process;;molecular_function;;biological_process;;molecular_function	cytoplasm;;membrane;;protein folding;;TRC complex;;nucleus;;chaperone binding;;posttranslational protein targeting to membrane;;R2TP complex;;protein stabilization;;protein binding;;box C/D snoRNP assembly;;binding, bridging					COG0457	S:Function unknown	PF00515.34;;PF07719.23;;PF13181.12;;PF13432.12;;PF13414.12;;PF14559.12;;PF13431.12;;PF12895.13	TPR_1;;TPR_2;;TPR_8;;TPR_16;;TPR_11;;TPR_19;;TPR_17;;ANAPC3	Tetratricopeptide repeat;;Tetratricopeptide repeat;;Tetratricopeptide repeat;;Tetratricopeptide repeat;;TPR repeat;;Tetratricopeptide repeat;;Tetratricopeptide repeat;;Anaphase-promoting complex, cyclosome, subunit 3	sp|P25638|TAH1_YEAST	TPR repeat-containing protein associated with Hsp90 OS=Saccharomyces cerevisiae (strain ATCC 204508 / S288c) OX=559292 GN=TAH1 PE=1 SV=1	850424
YIR033W	MGA2	ER membrane protein involved in regulation of OLE1 transcription; inactive ER form dimerizes and one subunit is then activated by ubiquitin/proteasome-dependent processing followed by nuclear targeting; MGA2 has a paralog, SPT23, that arose from the whole genome duplication [Source:SGD;Acc:S000001472]	3342	925	986	939	768	754	731	14.87	18.43	17.46	14.6	13.35	13.78	16.92	13.91	1.12506	0.170004	0.0489322	0.204045	no	up	NP_012299.1	Mga2p [Saccharomyces cerevisiae S288C]	GO:0030466;;GO:0005783;;GO:0036086;;GO:0005789;;GO:0030176;;GO:0003674;;GO:0010106;;GO:0061419;;GO:0005737;;GO:0071356;;GO:0005634;;GO:0016020;;GO:0070417;;GO:0071456;;GO:0071279;;GO:0051059;;GO:0048255;;GO:2001280;;GO:0061399;;GO:0005829;;GO:0045944;;GO:0005515	biological_process;;cellular_component;;biological_process;;cellular_component;;cellular_component;;molecular_function;;biological_process;;biological_process;;cellular_component;;biological_process;;cellular_component;;cellular_component;;biological_process;;biological_process;;biological_process;;molecular_function;;biological_process;;biological_process;;biological_process;;cellular_component;…	chromatin silencing at silent mating-type cassette;;endoplasmic reticulum;;positive regulation of transcription from RNA polymerase II promoter in response to iron ion starvation;;endoplasmic reticulum membrane;;integral component of endoplasmic reticulum membrane;;molecular_function;;cellular response to iron ion starvation;;positive regulation of transcription from RNA polymerase II promoter in…	K06867	K06867			ENOG4110T3C;;ENOG410XQ9Z;;ENOG4111RY2	S:Function unknown;;K:Transcription;;S:Function unknown	PF12796.13;;PF13606.12;;PF00023.36;;PF01833.30;;PF13637.12;;PF13857.12	Ank_2;;Ank_3;;Ank;;TIG;;Ank_4;;Ank_5	Ankyrin repeats (3 copies;;Ankyrin repeat;;Ankyrin repeat;;IPT/TIG domain;;Ankyrin repeats (many copies;;Ankyrin repeats (many copies	sp|P40578|MGA2_YEAST	Protein MGA2 OS=Saccharomyces cerevisiae (strain ATCC 204508 / S288c) OX=559292 GN=MGA2 PE=1 SV=1	854851
YMR323W	ERR3	Enolase, a phosphopyruvate hydratase; catalyzes the conversion of 2-phosphoglycerate to phosphoenolpyruvate; complements the growth defect of an ENO1 ENO2 double mutant in glucose [Source:SGD;Acc:S000004942]	1314	1	0	2.06	1.04	2.06	2.12	0.05	0	0.11	0.06	0.11	0.12	0.0533333	0.0966667	0.530706	-0.914016	0.575999	1	no	down	NP_014056.3	phosphopyruvate hydratase ERR3 [Saccharomyces cerevisiae S288C]	GO:0000015;;GO:0005737;;GO:0016829;;GO:0000287;;GO:0006096;;GO:0008150;;GO:0032889;;GO:0046872;;GO:0004634	cellular_component;;cellular_component;;molecular_function;;molecular_function;;biological_process;;biological_process;;biological_process;;molecular_function;;molecular_function	phosphopyruvate hydratase complex;;cytoplasm;;lyase activity;;magnesium ion binding;;glycolytic process;;biological_process;;regulation of vacuole fusion, non-autophagic;;metal ion binding;;phosphopyruvate hydratase activity	K01689	ENO1_2_3, eno	sce03018;;sce00010;;sce00680	RNA degradation;;Glycolysis / Gluconeogenesis;;Methane metabolism	COG0148	G:Carbohydrate transport and metabolism	PF00113.28;;PF03952.21;;PF13378.12	Enolase_C;;Enolase_N;;MR_MLE_C	Enolase, C-terminal TIM barrel domain;;Enolase, N-terminal domain;;Enolase C-terminal domain-like	sp|P42222|ERR3_YEAST	Enolase-related protein 3 OS=Saccharomyces cerevisiae (strain ATCC 204508 / S288c) OX=559292 GN=ERR3 PE=3 SV=2	855373
YKL043W	PHD1	Transcriptional activator that enhances pseudohyphal growth; physically interacts with the Tup1-Cyc8 complex and recruits Tup1p to its targets; regulates expression of FLO11, an adhesin required for pseudohyphal filament formation; similar to StuA, an A. nidulans developmental regulator; potential Cdc28p substrate; PHD1 has a paralog, SOK2, that arose from the whole genome duplication [Source:SGD…	1101	382	379	390	283	244	266	23.31	26.79	27.35	20.45	16.44	19.19	25.8167	18.6933	1.28876	0.365984	0.00271214	0.0260156	no	up	NP_012881.1	Phd1p [Saccharomyces cerevisiae S288C]	GO:0043565;;GO:0003700;;GO:0005634;;GO:0045944;;GO:0003677;;GO:2000222	molecular_function;;molecular_function;;cellular_component;;biological_process;;molecular_function;;biological_process	sequence-specific DNA binding;;transcription factor activity, sequence-specific DNA binding;;nucleus;;positive regulation of transcription from RNA polymerase II promoter;;DNA binding;;positive regulation of pseudohyphal growth	K12763	EFG1, SOK2	sce04113	Meiosis - yeast	ENOG410XQ28	K:Transcription	PF04383.19	KilA-N	KilA-N domain	sp|P36093|PHD1_YEAST	Putative transcription factor PHD1 OS=Saccharomyces cerevisiae (strain ATCC 204508 / S288c) OX=559292 GN=PHD1 PE=1 SV=1	853823
YEL065W	SIT1	Ferrioxamine B transporter; member of the ARN family of transporters that specifically recognize siderophore-iron chelates; transcription is induced during iron deprivation and diauxic shift; potentially phosphorylated by Cdc28p [Source:SGD;Acc:S000000791]	1887	529	474	496	486	480	425	16.3	16.96	17.64	17.72	16.3	15.4	16.9667	16.4733	0.958503	-0.0611454	0.530298	0.784605	no	down	NP_010849.3	siderophore transporter [Saccharomyces cerevisiae S288C]	GO:0015891;;GO:0000324;;GO:0006879;;GO:0033214;;GO:0055085;;GO:0015343;;GO:0031410;;GO:0016021;;GO:0016020;;GO:0005774;;GO:0022857;;GO:0006826;;GO:0005887;;GO:0005886;;GO:0015344;;GO:0005768;;GO:0044718;;GO:0010008	biological_process;;cellular_component;;biological_process;;biological_process;;biological_process;;molecular_function;;cellular_component;;cellular_component;;cellular_component;;cellular_component;;molecular_function;;biological_process;;cellular_component;;cellular_component;;molecular_function;;cellular_component;;biological_process;;cellular_component	siderophore transport;;fungal-type vacuole;;cellular iron ion homeostasis;;iron assimilation by chelation and transport;;transmembrane transport;;siderophore transmembrane transporter activity;;cytoplasmic vesicle;;integral component of membrane;;membrane;;vacuolar membrane;;transmembrane transporter activity;;iron ion transport;;integral component of plasma membrane;;plasma membrane;;siderophore…	K08197;K24107	ARN;GEX			ENOG410ZYHG;;ENOG410XNQK;;ENOG410XQZI	U:Intracellular trafficking, secretion, and vesicular transport;;G:Carbohydrate transport and metabolism;;U:Intracellular trafficking, secretion, and vesicular transport	PF07690.21;;PF00083.30	MFS_1;;Sugar_tr	Major Facilitator Superfamily;;Sugar (and other) transporter	sp|P39980|SIT1_YEAST	Siderophore iron transporter 1 OS=Saccharomyces cerevisiae (strain ATCC 204508 / S288c) OX=559292 GN=SIT1 PE=3 SV=1	856644
YLR298C	YHC1	Component of the U1 snRNP complex required for pre-mRNA splicing; putative ortholog of human U1C protein, which is involved in formation of a complex between U1 snRNP and the pre-mRNA 5' splice site [Source:SGD;Acc:S000004289]	696	392	369	374	303	293	285	48.35	52.46	52.57	44.36	40.06	42.05	51.1267	42.1567	1.14474	0.19502	0.0851015	0.289771	no	up	NP_013401.1	Yhc1p [Saccharomyces cerevisiae S288C]	GO:0000387;;GO:0000243;;GO:0071004;;GO:0030619;;GO:1990904;;GO:0005634;;GO:0008270;;GO:0000398;;GO:0046872;;GO:0000395;;GO:0003723;;GO:0003676;;GO:1905216;;GO:0005685;;GO:0030627;;GO:0005681;;GO:0003729	biological_process;;cellular_component;;cellular_component;;molecular_function;;cellular_component;;cellular_component;;molecular_function;;biological_process;;molecular_function;;biological_process;;molecular_function;;molecular_function;;biological_process;;cellular_component;;molecular_function;;cellular_component;;molecular_function	spliceosomal snRNP assembly;;commitment complex;;U2-type prespliceosome;;U1 snRNA binding;;ribonucleoprotein complex;;nucleus;;zinc ion binding;;mRNA splicing, via spliceosome;;metal ion binding;;mRNA 5'-splice site recognition;;RNA binding;;nucleic acid binding;;positive regulation of RNA binding;;U1 snRNP;;pre-mRNA 5'-splice site binding;;spliceosomal complex;;mRNA binding	K11095	SNRPC	sce03040	Spliceosome	COG5136	A:RNA processing and modification	PF06220.18	zf-U1	U1 zinc finger	sp|Q05900|RU1C_YEAST	U1 small nuclear ribonucleoprotein C OS=Saccharomyces cerevisiae (strain ATCC 204508 / S288c) OX=559292 GN=YHC1 PE=1 SV=1	851005
YHL037C		Putative protein of unknown function; conserved among S. cerevisiae strains [Source:SGD;Acc:S000001029]	402	1	0	2	2	0	0	0.46	0	1	1.1	0	0	0.486667	0.366667	1.3454	0.428031	0.846904	1	no	up	NP_001335737.1	uncharacterized protein YHL037C [Saccharomyces cerevisiae S288C]	GO:0005575;;GO:0008150;;GO:0005576;;GO:0003674	cellular_component;;biological_process;;cellular_component;;molecular_function	cellular_component;;biological_process;;extracellular region;;molecular_function										sp|P38733|YHD7_YEAST	Uncharacterized protein YHL037C OS=Saccharomyces cerevisiae (strain ATCC 204508 / S288c) OX=559292 GN=YHL037C PE=3 SV=2
YDR543C		Dubious open reading frame; unlikely to encode a functional protein, based on available experimental and comparative sequence data [Source:SGD;Acc:S000002951]	300	0	0	0	0	0	0	0	0	0	0	0	0	0	0	1	0	1	1	no test	no test	Q03051.1	RecName: Full=Putative UPF0320 protein YDR543C [Saccharomyces cerevisiae S288C]	GO:0005575;;GO:0008150;;GO:0003674	cellular_component;;biological_process;;molecular_function	cellular_component;;biological_process;;molecular_function							PF04318.17	DUF468	Protein of unknown function (DUF468	sp|Q03051|YD543_YEAST	Putative UPF0320 protein YDR543C OS=Saccharomyces cerevisiae (strain ATCC 204508 / S288c) OX=559292 GN=YDR543C PE=5 SV=1
YBR002C	RER2	Forms the dehydrodolichyl diphosphate syntase (DDS) complex with NUS1; major enzyme of polyprenol synthesis in both the endoplasmic reticulum (ER) and in lipid droplets; participates in ER protein sorting; human ortholog DHDDS functionally complements the heat sensitive growth defect of a ts allele, and is associated with retinitis pigmentosa [Source:SGD;Acc:S000000206]	861	466	432	417	348	398	356	40.59	43.5	41.6	35.94	38.34	36.84	41.8967	37.04	1.06061	0.0848971	0.426409	0.712509	no	up	NP_009556.1	ditrans,polycis-polyprenyl diphosphate synthase [Saccharomyces cerevisiae S288C]	GO:0045547;;GO:0016020;;GO:0006888;;GO:0005783;;GO:0006486;;GO:0005811;;GO:0016094;;GO:0005789;;GO:0016765;;GO:0016740;;GO:0002094;;GO:0004659;;GO:0019408;;GO:1904423;;GO:0031224	molecular_function;;cellular_component;;biological_process;;cellular_component;;biological_process;;cellular_component;;biological_process;;cellular_component;;molecular_function;;molecular_function;;molecular_function;;molecular_function;;biological_process;;cellular_component;;cellular_component	dehydrodolichyl diphosphate synthase activity;;membrane;;ER to Golgi vesicle-mediated transport;;endoplasmic reticulum;;protein glycosylation;;lipid particle;;polyprenol biosynthetic process;;endoplasmic reticulum membrane;;transferase activity, transferring alkyl or aryl (other than methyl) groups;;transferase activity;;polyprenyltransferase activity;;prenyltransferase activity;;dolichol biosynt…	K11778	DHDDS, RER2, SRT1	sce00900	Terpenoid backbone biosynthesis	COG0020	I:Lipid transport and metabolism	PF01255.24	Prenyltransf	Putative undecaprenyl diphosphate synthase	sp|P35196|RER2_YEAST	Dehydrodolichyl diphosphate synthase complex subunit RER2 OS=Saccharomyces cerevisiae (strain ATCC 204508 / S288c) OX=559292 GN=RER2 PE=1 SV=1	852287
YGL245W	GUS1	Glutamyl-tRNA synthetase (GluRS); forms a complex with methionyl-tRNA synthetase (Mes1p) and Arc1p; complex formation increases the catalytic efficiency of both tRNA synthetases and ensures their correct localization to the cytoplasm; protein abundance increases in response to DNA replication stress [Source:SGD;Acc:S000003214]	2127	5917	5797	5847	5195	5320	4610	158.39	180.25	180.71	164.49	156.88	144.95	173.117	155.44	1.03396	0.0481863	0.380733	0.67532	no	up	NP_011269.2	glutamate--tRNA ligase GUS1 [Saccharomyces cerevisiae S288C]	GO:0005737;;GO:0010494;;GO:0006424;;GO:0004812;;GO:0006431;;GO:0017102;;GO:0004819;;GO:0004818;;GO:0005829;;GO:0005739;;GO:0000166;;GO:0006425;;GO:1990825;;GO:0005515;;GO:0006418;;GO:0043039;;GO:0006412;;GO:0005524;;GO:0003729	cellular_component;;cellular_component;;biological_process;;molecular_function;;biological_process;;cellular_component;;molecular_function;;molecular_function;;cellular_component;;cellular_component;;molecular_function;;biological_process;;molecular_function;;molecular_function;;biological_process;;biological_process;;biological_process;;molecular_function;;molecular_function	cytoplasm;;cytoplasmic stress granule;;glutamyl-tRNA aminoacylation;;aminoacyl-tRNA ligase activity;;methionyl-tRNA aminoacylation;;methionyl glutamyl tRNA synthetase complex;;glutamine-tRNA ligase activity;;glutamate-tRNA ligase activity;;cytosol;;mitochondrion;;nucleotide binding;;glutaminyl-tRNA aminoacylation;;sequence-specific mRNA binding;;protein binding;;tRNA aminoacylation for protein tr…	K01885;K01886	EARS, gltX;QARS, glnS	sce01240;;sce00970;;sce00860	Biosynthesis of cofactors;;Aminoacyl-tRNA biosynthesis;;Porphyrin metabolism	COG0008	J:Translation, ribosomal structure and biogenesis	PF00749.27;;PF03950.23;;PF20974.2;;PF18466.6	tRNA-synt_1c;;tRNA-synt_1c_C;;tRNA-synt_1c_C2;;GluRS_N	tRNA synthetases class I (E and Q), catalytic domain;;tRNA synthetases class I (E and Q), anti-codon binding domain;;tRNA synthetases class I (E and Q), anti-codon binding domain;;Glutamate--tRNA ligase N-terminal domain	sp|P46655|SYEC_YEAST	Glutamate--tRNA ligase, cytoplasmic OS=Saccharomyces cerevisiae (strain ATCC 204508 / S288c) OX=559292 GN=GUS1 PE=1 SV=3	852606
YMR282C	AEP2	Mitochondrial protein; likely involved in translation of the mitochondrial OLI1 mRNA; exhibits genetic interaction with the OLI1 mRNA 5'-untranslated leader [Source:SGD;Acc:S000004895]	1743	287	249	287	267	248	247	9.73	9.8	11.22	10.71	9.26	9.85	10.25	9.94	0.959158	-0.0601589	0.638039	0.847432	no	down	NP_014009.1	Aep2p [Saccharomyces cerevisiae S288C]	GO:0006417;;GO:0070124;;GO:0003674;;GO:0003723;;GO:0005739	biological_process;;biological_process;;molecular_function;;molecular_function;;cellular_component	regulation of translation;;mitochondrial translational initiation;;molecular_function;;RNA binding;;mitochondrion	K17672	AEP2			ENOG41118PI	K:Transcription	PF12921.12	ATP13	Mitochondrial ATPase expression	sp|P22136|AEP2_YEAST	ATPase expression protein 2, mitochondrial OS=Saccharomyces cerevisiae (strain ATCC 204508 / S288c) OX=559292 GN=AEP2 PE=1 SV=3	855325
YAL044C	GCV3	H subunit of the mitochondrial glycine decarboxylase complex; glycine decarboxylase is required for the catabolism of glycine to 5,10-methylene-THF; also required for all protein lipoylation; expression is regulated by levels of 5,10-methylene-THF [Source:SGD;Acc:S000000042]	513	1867	1597	1627	1327	1539	1589	427.02	417.46	418.22	361.67	392.76	443.42	420.9	399.283	1.01127	0.0161717	0.857904	0.948672	no	up	NP_009355.3	glycine decarboxylase subunit H [Saccharomyces cerevisiae S288C]	GO:0005737;;GO:0005960;;GO:0006730;;GO:0006546;;GO:0009249;;GO:0005739;;GO:0031405;;GO:0044281;;GO:0019464;;GO:0055114	cellular_component;;cellular_component;;biological_process;;biological_process;;biological_process;;cellular_component;;molecular_function;;biological_process;;biological_process;;biological_process	cytoplasm;;glycine cleavage complex;;one-carbon metabolic process;;glycine catabolic process;;protein lipoylation;;mitochondrion;;lipoic acid binding;;small molecule metabolic process;;glycine decarboxylation via glycine cleavage system;;oxidation-reduction process	K02437	gcvH, GCSH	sce00630;;sce00785;;sce00260;;sce00670	Glyoxylate and dicarboxylate metabolism;;Lipoic acid metabolism;;Glycine, serine and threonine metabolism;;One carbon pool by folate	COG0509	E:Amino acid transport and metabolism	PF01597.25;;PF00364.28	GCV_H;;Biotin_lipoyl	Glycine cleavage H-protein;;Biotin-requiring enzyme	sp|P39726|GCSH_YEAST	Glycine cleavage system H protein, mitochondrial OS=Saccharomyces cerevisiae (strain ATCC 204508 / S288c) OX=559292 GN=GCV3 PE=1 SV=3	851254
YLR367W	RPS22B	Protein component of the small (40S) ribosomal subunit; homologous to mammalian ribosomal protein S15A and bacterial S8; RPS22B has a paralog, RPS22A, that arose from the whole genome duplication [Source:SGD;Acc:S000004359]	393	840	642	719	641	764	756	416.35	355.05	388.62	381.01	424.72	473.6	386.673	426.443	0.901502	-0.149598	0.157589	0.415075	no	down	NP_013471.1	ribosomal 40S subunit protein S22B [Saccharomyces cerevisiae S288C]	GO:0005737;;GO:0005840;;GO:0005829;;GO:1990904;;GO:0003735;;GO:0002181;;GO:0006412;;GO:0022627	cellular_component;;cellular_component;;cellular_component;;cellular_component;;molecular_function;;biological_process;;biological_process;;cellular_component	cytoplasm;;ribosome;;cytosol;;ribonucleoprotein complex;;structural constituent of ribosome;;cytoplasmic translation;;translation;;cytosolic small ribosomal subunit	K02957	RP-S15Ae, RPS15A	sce03010	Ribosome	COG0096	J:Translation, ribosomal structure and biogenesis	PF00410.24	Ribosomal_S8	Ribosomal protein S8	sp|Q3E7Y3|RS22B_YEAST	Small ribosomal subunit protein uS8B OS=Saccharomyces cerevisiae (strain ATCC 204508 / S288c) OX=559292 GN=RPS22B PE=1 SV=3	851082
YOR168W	GLN4	Glutamine tRNA synthetase; monomeric class I tRNA synthetase that catalyzes the specific glutaminylation of tRNA(Gln); N-terminal domain proposed to be involved in enzyme-tRNA interactions [Source:SGD;Acc:S000005694]	2430	3544.06	3605.21	3329.04	3064.64	3362.41	2893.85	81.38	96.19	88.3	83.22	85.03	78	88.6233	82.0833	1.00091	0.00131469	0.98342	0.993255	no	up	GES70636.1	hypothetical protein SCEPF1_0057003200 [Saccharomyces cerevisiae]	GO:0005737;;GO:0017101;;GO:0004812;;GO:1990825;;GO:0004819;;GO:0005829;;GO:0005739;;GO:0000166;;GO:0006425;;GO:0008270;;GO:0006418;;GO:0043039;;GO:0006412;;GO:0005524;;GO:0003729	cellular_component;;cellular_component;;molecular_function;;molecular_function;;molecular_function;;cellular_component;;cellular_component;;molecular_function;;biological_process;;molecular_function;;biological_process;;biological_process;;biological_process;;molecular_function;;molecular_function	cytoplasm;;aminoacyl-tRNA synthetase multienzyme complex;;aminoacyl-tRNA ligase activity;;sequence-specific mRNA binding;;glutamine-tRNA ligase activity;;cytosol;;mitochondrion;;nucleotide binding;;glutaminyl-tRNA aminoacylation;;zinc ion binding;;tRNA aminoacylation for protein translation;;tRNA aminoacylation;;translation;;ATP binding;;mRNA binding	K01885;K01886	EARS, gltX;QARS, glnS	sce01240;;sce00970;;sce00860	Biosynthesis of cofactors;;Aminoacyl-tRNA biosynthesis;;Porphyrin metabolism	COG0008	J:Translation, ribosomal structure and biogenesis	PF00749.27;;PF04558.20;;PF04557.20;;PF03950.23;;PF20974.2	tRNA-synt_1c;;tRNA_synt_1c_R1;;tRNA_synt_1c_R2;;tRNA-synt_1c_C;;tRNA-synt_1c_C2	tRNA synthetases class I (E and Q), catalytic domain;;Glutaminyl-tRNA synthetase, non-specific RNA binding region part 1;;Glutaminyl-tRNA synthetase, non-specific RNA binding region part 2;;tRNA synthetases class I (E and Q), anti-codon binding domain;;tRNA synthetases class I (E and Q), anti-codon binding domain	sp|P13188|SYQ_YEAST	Glutamine--tRNA ligase OS=Saccharomyces cerevisiae (strain ATCC 204508 / S288c) OX=559292 GN=GLN4 PE=1 SV=2	854339
YKL198C	PTK1	Putative serine/threonine protein kinase; regulates spermine uptake; involved in polyamine transport; possible mitochondrial protein; PTK1 has a paralog, PTK2, that arose from the whole genome duplication [Source:SGD;Acc:S000001681]	1989	257	256	318	189	187	163	7.44	8.61	10.63	6.47	5.97	5.55	8.89333	5.99667	1.37414	0.458526	0.00149753	0.0166888	no	up	NP_012723.3	putative serine/threonine protein kinase PTK1 [Saccharomyces cerevisiae S288C]	GO:0005737;;GO:0006468;;GO:0000296;;GO:0016310;;GO:0005634;;GO:0005575;;GO:0004674;;GO:0004672;;GO:0035556;;GO:0005524;;GO:0106310	cellular_component;;biological_process;;biological_process;;biological_process;;cellular_component;;cellular_component;;molecular_function;;molecular_function;;biological_process;;molecular_function;;deleted	cytoplasm;;protein phosphorylation;;spermine transport;;phosphorylation;;nucleus;;cellular_component;;protein serine/threonine kinase activity;;protein kinase activity;;intracellular signal transduction;;ATP binding;;old GO	K08286	E2.7.11.-			COG0515	T:Signal transduction mechanisms	PF00069.31;;PF07714.23	Pkinase;;PK_Tyr_Ser-Thr	Protein kinase domain;;Protein tyrosine and serine/threonine kinase	sp|P36002|PTK1_YEAST	Serine/threonine-protein kinase PTK1/STK1 OS=Saccharomyces cerevisiae (strain ATCC 204508 / S288c) OX=559292 GN=PTK1 PE=1 SV=3	853635
YJL139C	YUR1	Mannosyltransferase involved in protein N-glycosylation; member of the KTR1 family; located in the Golgi apparatus; YUR1 has a paralog, KTR2, that arose from the whole genome duplication [Source:SGD;Acc:S000003675]	1287	360	341	355	321	358	280	17.83	19.59	20.24	18.82	19.56	16.36	19.22	18.2467	0.981426	-0.0270492	0.812361	0.926521	no	down	NP_012396.1	mannosyltransferase YUR1 [Saccharomyces cerevisiae S288C]	GO:0005794;;GO:0006493;;GO:0005783;;GO:0006486;;GO:0006487;;GO:0016021;;GO:0016020;;GO:0097502;;GO:0000139;;GO:0016757;;GO:0000032;;GO:0000026;;GO:0000030	cellular_component;;biological_process;;cellular_component;;biological_process;;biological_process;;cellular_component;;cellular_component;;biological_process;;cellular_component;;molecular_function;;biological_process;;molecular_function;;molecular_function	Golgi apparatus;;protein O-linked glycosylation;;endoplasmic reticulum;;protein glycosylation;;protein N-linked glycosylation;;integral component of membrane;;membrane;;mannosylation;;Golgi membrane;;transferase activity, transferring glycosyl groups;;cell wall mannoprotein biosynthetic process;;alpha-1,2-mannosyltransferase activity;;mannosyltransferase activity	K03854;K10967	KTR;KTR1_3	sce00514	Other types of O-glycan biosynthesis	COG5020	G:Carbohydrate transport and metabolism	PF01793.22	Glyco_transf_15	Glycolipid 2-alpha-mannosyltransferase	sp|P26725|YUR1_YEAST	Probable mannosyltransferase YUR1 OS=Saccharomyces cerevisiae (strain ATCC 204508 / S288c) OX=559292 GN=YUR1 PE=1 SV=1	853302
YKR036C	CAF4	WD40 repeat-containing protein associated with the CCR4-NOT complex; interacts in a Ccr4p-dependent manner with Ssn2p; also interacts with Fis1p, Mdv1p and Dnm1p and plays a role in mitochondrial fission; CAF4 has a paralog, MDV1, that arose from the whole genome duplication [Source:SGD;Acc:S000001744]	1932	462	485	463	358	404	343	13.84	16.88	16.01	12.69	13.34	12.08	15.5767	12.7033	1.13661	0.184742	0.0816836	0.281731	no	up	QHB10036.1	Caf4/Mdv1 [Saccharomyces cerevisiae]	GO:0016559;;GO:0006357;;GO:0000266;;GO:0005829;;GO:0030687;;GO:0005739;;GO:0030014;;GO:0005741;;GO:0003674;;GO:0005515	biological_process;;biological_process;;biological_process;;cellular_component;;cellular_component;;cellular_component;;cellular_component;;cellular_component;;molecular_function;;molecular_function	peroxisome fission;;regulation of transcription from RNA polymerase II promoter;;mitochondrial fission;;cytosol;;preribosome, large subunit precursor;;mitochondrion;;CCR4-NOT complex;;mitochondrial outer membrane;;molecular_function;;protein binding	K12816;K03246;K17970	CDC40, PRP17;EIF3I;MDV1, FIS2	sce03040	Spliceosome	ENOG410XP1Z;;ENOG410XTA8	S:Function unknown;;S:Function unknown	PF24814.1;;PF00400.38;;PF24807.1;;PF11615.13;;PF24805.1;;PF24796.1;;PF24817.1;;PF25048.1;;PF25047.1;;PF23414.1;;PF24105.1;;PF24017.1;;PF23609.1;;PF23409.1;;PF24782.1;;PF20426.4;;PF23761.1;;PF23389.1;;PF17005.11	WD40_Prp19;;WD40;;WD40_CDC20-Fz;;Caf4;;EIF3I;;WDR55;;WD40_WDHD1_1st;;Beta-prop_TEP1_C;;Beta-prop_TEP1_2nd;;Beta-prop_EML_2;;Beta-prop_CAF1B_HIR1;;Beta-prop_SCAP;;Beta-prop_EIPR1;;Beta-prop_EML;;WD40_MABP1-WDR62_2nd;;NBCH_WD40;;Beta-prop_DCAF4;;Beta-prop_WDR19_1st;;WD40_like	Prp19 WD40 domain;;WD domain, G-beta repeat;;CDC20/Fizzy WD40 domain;;CCR4-associated factor 4;;EIF3I;;WDR55;;WDHD1 first WD40 domain;;TEP-1 C-terminal beta-propeller;;TEP-1 second beta-propeller;;Echinoderm microtubule-associated protein second beta-propeller;;CAF1B/HIR1 beta-propeller domain;;SCAP Beta-propeller;;EIPR1 beta-propeller;;Echinoderm microtubule-associated protein first beta-propell…	sp|P36130|CAF4_YEAST	CCR4-associated factor 4 OS=Saccharomyces cerevisiae (strain ATCC 204508 / S288c) OX=559292 GN=CAF4 PE=1 SV=3	853908
YDR322W	MRPL35	Mitochondrial ribosomal protein of the large subunit [Source:SGD;Acc:S000002730]	1104	666	628	554	573	686	576	40.49	44.23	38.71	41.26	46.05	41.4	41.1433	42.9033	0.895747	-0.158837	0.103982	0.325556	no	down	NP_010608.1	mitochondrial 54S ribosomal protein YmL35 [Saccharomyces cerevisiae S288C]	GO:0033617;;GO:0005840;;GO:1990904;;GO:0005543;;GO:0046578;;GO:0005739;;GO:0003735;;GO:0005743;;GO:0030414;;GO:0030162;;GO:0005762;;GO:0032543	biological_process;;cellular_component;;cellular_component;;molecular_function;;biological_process;;cellular_component;;molecular_function;;cellular_component;;molecular_function;;biological_process;;cellular_component;;biological_process	mitochondrial respiratory chain complex IV assembly;;ribosome;;ribonucleoprotein complex;;phospholipid binding;;regulation of Ras protein signal transduction;;mitochondrion;;structural constituent of ribosome;;mitochondrial inner membrane;;peptidase inhibitor activity;;regulation of proteolysis;;mitochondrial large ribosomal subunit;;mitochondrial translation	K17439	MRPL35			COG1881	S:Function unknown	PF01161.25	PBP	Phosphatidylethanolamine-binding protein	sp|Q06678|RM35_YEAST	Large ribosomal subunit protein mL38 OS=Saccharomyces cerevisiae (strain ATCC 204508 / S288c) OX=559292 GN=MRPL35 PE=1 SV=1	851921
YGL249W	ZIP2	Meiosis-specific protein; involved in normal synaptonemal complex formation and pairing between homologous chromosomes during meiosis; relocalizes from mitochondrion to cytoplasm upon DNA replication stress [Source:SGD;Acc:S000003218]	2115	114.01	111.48	142.66	172.12	176.65	139.91	3.07	3.49	4.44	5.49	5.24	4.43	3.66667	5.05333	0.671522	-0.574494	0.000839851	0.0107655	no	down	NP_011265.1	Zip2p [Saccharomyces cerevisiae S288C]	GO:0090173;;GO:0016925;;GO:0051321;;GO:0106069;;GO:0005634;;GO:0000795;;GO:0000217;;GO:0007129;;GO:0005739;;GO:0000166;;GO:0035825;;GO:0000794;;GO:0003677;;GO:0007059;;GO:0007131;;GO:0007130;;GO:0005694;;GO:0033235	biological_process;;biological_process;;biological_process;;cellular_component;;cellular_component;;cellular_component;;molecular_function;;biological_process;;cellular_component;;molecular_function;;biological_process;;cellular_component;;molecular_function;;biological_process;;biological_process;;biological_process;;cellular_component;;biological_process	regulation of synaptonemal complex assembly;;protein sumoylation;;meiotic cell cycle;;synapsis initiation complex;;nucleus;;synaptonemal complex;;DNA secondary structure binding;;synapsis;;mitochondrion;;nucleotide binding;;reciprocal DNA recombination;;condensed nuclear chromosome;;DNA binding;;chromosome segregation;;reciprocal meiotic recombination;;synaptonemal complex assembly;;chromosome;;p…					ENOG4111D8X	B:Chromatin structure and dynamics				sp|P53061|ZIP2_YEAST	Protein ZIP2 OS=Saccharomyces cerevisiae (strain ATCC 204508 / S288c) OX=559292 GN=ZIP2 PE=1 SV=1	852643
YNL061W	NOP2	rRNA m5C methyltransferase; methylates cytosine at position 2870 of 25S rRNA; has an essential function independent of rRNA methylation; contains seven beta-strand methyltransferase motif; essential for processing and maturation of 27S pre-rRNA and large ribosomal subunit biogenesis; localized to the nucleolus; constituent of 66S pre-ribosomal particles; rRNA methylation defect and lethality are …	1857	1455	1558	1635	1201	1319	1049	45.7	56.82	59.25	44.63	45.65	38.74	53.9233	43.0067	1.16275	0.217537	0.00847212	0.0610014	no	up	AJT34096.1	Nop2p [Saccharomyces cerevisiae YJM1574]	GO:0030687;;GO:1902626;;GO:0000470;;GO:0008168;;GO:0042273;;GO:0030488;;GO:0005730;;GO:0005634;;GO:0042254;;GO:0005654;;GO:0006364;;GO:0070475;;GO:0032259;;GO:0008757;;GO:0008173;;GO:0000463;;GO:0031167;;GO:0001510;;GO:0009383;;GO:0016428;;GO:0003723;;GO:0005515;;GO:0006396	cellular_component;;biological_process;;biological_process;;molecular_function;;biological_process;;biological_process;;cellular_component;;cellular_component;;biological_process;;cellular_component;;biological_process;;biological_process;;biological_process;;molecular_function;;molecular_function;;biological_process;;biological_process;;biological_process;;molecular_function;;molecular_function;…	preribosome, large subunit precursor;;assembly of large subunit precursor of preribosome;;maturation of LSU-rRNA;;methyltransferase activity;;ribosomal large subunit biogenesis;;tRNA methylation;;nucleolus;;nucleus;;ribosome biogenesis;;nucleoplasm;;rRNA processing;;rRNA base methylation;;methylation;;S-adenosylmethionine-dependent methyltransferase activity;;RNA methyltransferase activity;;matur…	K15264;K14835;K15334	NSUN5, WBSCR20, RCM1;NOP2;NCL1, TRM4			COG0144	J:Translation, ribosomal structure and biogenesis	PF01189.23;;PF17125.10;;PF22458.1	Methyltr_RsmB-F;;Methyltr_RsmF_N;;RsmF-B_ferredox	16S rRNA methyltransferase RsmB/F;;N-terminal domain of 16S rRNA methyltransferase RsmF;;Methyltr_RsmF/B-like, ferredoxin-like domain	sp|P40991|NOP2_YEAST	25S rRNA (cytosine(2870)-C(5))-methyltransferase OS=Saccharomyces cerevisiae (strain ATCC 204508 / S288c) OX=559292 GN=NOP2 PE=1 SV=1	855664
YNR027W	BUD17	Putative pyridoxal kinase; a key enzyme in vitamin B6 metabolism; involved in bud-site selection; diploid mutants display a random rather than a bipolar budding pattern; similarity to yeast BUD16 and human pyridoxal kinase (PDXK) [Source:SGD;Acc:S000005310]	954	432	355	392	307	351	334	32.28	30.7	33.6	27.19	28.99	29.58	32.1933	28.5867	1.05445	0.0764864	0.508729	0.768925	no	up	NP_014424.1	putative pyridoxal kinase BUD17 [Saccharomyces cerevisiae S288C]	GO:0005737;;GO:0016310;;GO:0005634;;GO:0016301;;GO:0009443;;GO:0005524;;GO:0008478;;GO:0042823;;GO:0046872;;GO:0005829;;GO:0007049;;GO:0042816	cellular_component;;biological_process;;cellular_component;;molecular_function;;biological_process;;molecular_function;;molecular_function;;biological_process;;molecular_function;;cellular_component;;biological_process;;biological_process	cytoplasm;;phosphorylation;;nucleus;;kinase activity;;pyridoxal 5'-phosphate salvage;;ATP binding;;pyridoxal kinase activity;;pyridoxal phosphate biosynthetic process;;metal ion binding;;cytosol;;cell cycle;;vitamin B6 metabolic process	K00868	pdxK, pdxY	sce01240;;sce00750	Biosynthesis of cofactors;;Vitamin B6 metabolism	COG2240	H:Coenzyme transport and metabolism	PF08543.17	Phos_pyr_kin	Phosphomethylpyrimidine kinase	sp|P53727|BUD17_YEAST	Putative pyridoxal kinase BUD17 OS=Saccharomyces cerevisiae (strain ATCC 204508 / S288c) OX=559292 GN=BUD17 PE=1 SV=1	855761
YBR196C-B		Putative protein of unknown function; identified by expression profiling and mass spectrometry [Source:SGD;Acc:S000028816]	105	0	0	0	0	0	0	0	0	0	0	0	0	0	0	1	0	1	1	no test	no test	NP_878052.3	uncharacterized protein YBR196C-B [Saccharomyces cerevisiae S288C]	GO:0005575;;GO:0008150;;GO:0003674	cellular_component;;biological_process;;molecular_function	cellular_component;;biological_process;;molecular_function										sp|Q3E778|YB96B_YEAST	Uncharacterized protein YBR196C-B OS=Saccharomyces cerevisiae (strain ATCC 204508 / S288c) OX=559292 GN=YBR196C-B PE=1 SV=1	1466448
YOR327C	SNC2	Vesicle membrane receptor protein (v-SNARE); involved in the fusion between Golgi-derived secretory vesicles with the plasma membrane; Snc2p levels regulated by Vps45p; member of the synaptobrevin/VAMP family of R-type v-SNARE proteins; SNC2 has a paralog, SNC1, that arose from the whole genome duplication [Source:SGD;Acc:S000005854]	348	318	306	300	248	301	265	251.1	262.54	252.08	235.62	265.19	269.48	255.24	256.763	1.00943	0.013544	0.912445	0.967395	no	up	NP_014972.3	SNAP receptor SNC2 [Saccharomyces cerevisiae S288C]	GO:0006887;;GO:0006906;;GO:0031321;;GO:0043934;;GO:0071944;;GO:0005484;;GO:0031201;;GO:0010008;;GO:0016021;;GO:0016020;;GO:0060090;;GO:0099500;;GO:0098588;;GO:0048210;;GO:0030658;;GO:0019905;;GO:0012505;;GO:0042147;;GO:0005886;;GO:0005933;;GO:0016192;;GO:0006893;;GO:0006897;;GO:0005628;;GO:0006895;;GO:0005829;;GO:0005802;;GO:0000139;;GO:0048280;;GO:0005515;;GO:0005768;;GO:0006886	biological_process;;biological_process;;biological_process;;biological_process;;cellular_component;;molecular_function;;cellular_component;;cellular_component;;cellular_component;;cellular_component;;molecular_function;;biological_process;;cellular_component;;biological_process;;cellular_component;;molecular_function;;cellular_component;;biological_process;;cellular_component;;cellular_component;…	exocytosis;;vesicle fusion;;ascospore-type prospore assembly;;sporulation;;cell periphery;;SNAP receptor activity;;SNARE complex;;endosome membrane;;integral component of membrane;;membrane;;binding, bridging;;vesicle fusion to plasma membrane;;bounding membrane of organelle;;Golgi vesicle fusion to target membrane;;transport vesicle membrane;;syntaxin binding;;endomembrane system;;retrograde tra…	K08513;K08564	VAMP4;NYV1	sce04130	SNARE interactions in vesicular transport	COG5143	U:Intracellular trafficking, secretion, and vesicular transport	PF00957.27	Synaptobrevin	Synaptobrevin	sp|P33328|SNC2_YEAST	Synaptobrevin homolog 2 OS=Saccharomyces cerevisiae (strain ATCC 204508 / S288c) OX=559292 GN=SNC2 PE=1 SV=2	854505
YBR108W	AIM3	Protein that inhibits barbed-end actin filament elongation; interacts with Rvs167p; null mutant is viable and displays elevated frequency of mitochondrial genome loss [Source:SGD;Acc:S000000312]	2844	659	681	710	605	602	506	12.67	15.22	15.78	13.75	12.74	11.41	14.5567	12.6333	1.06697	0.0935242	0.318665	0.614939	no	up	NP_009666.3	Aim3p [Saccharomyces cerevisiae S288C]	GO:0045121;;GO:0000147;;GO:0030479;;GO:0016020;;GO:0051016;;GO:0003674;;GO:0005515	cellular_component;;biological_process;;cellular_component;;cellular_component;;biological_process;;molecular_function;;molecular_function	membrane raft;;actin cortical patch assembly;;actin cortical patch;;membrane;;barbed-end actin filament capping;;molecular_function;;protein binding					ENOG4111BKB;;ENOG41115PC	Z:Cytoskeleton;;U:Intracellular trafficking, secretion, and vesicular transport	PF17096.10	AIM3	Altered inheritance of mitochondria protein 3	sp|P38266|AIM3_YEAST	Altered inheritance of mitochondria protein 3 OS=Saccharomyces cerevisiae (strain ATCC 204508 / S288c) OX=559292 GN=AIM3 PE=1 SV=3	852405
YJL009W		Dubious open reading frame; unlikely to encode a functional protein, based on available experimental and comparative sequence data; partially overlaps CCT8/YJL008C, a verified gene encoding a subunit of the cytosolic chaperonin Cct ring complex [Source:SGD;Acc:S000003546]	327	82.59	73	57.8	64.5	78.47	57.61	85.19	80.17	62.43	80.19	89.71	77.12	75.93	82.34	0.947723	-0.0774628	0.742454	0.898245	no	down	P47078.1	RecName: Full=Uncharacterized protein YJL009W [Saccharomyces cerevisiae S288C]	GO:0006458;;GO:0051082;;GO:0005575;;GO:0140662;;GO:0008150;;GO:0005832;;GO:0016887;;GO:0003674;;GO:0005524	biological_process;;molecular_function;;cellular_component;;deleted;;biological_process;;cellular_component;;molecular_function;;molecular_function;;molecular_function	'de novo' protein folding;;unfolded protein binding;;cellular_component;;old GO;;biological_process;;chaperonin-containing T-complex;;ATPase activity;;molecular_function;;ATP binding	K09500	CCT8			ENOG410XPXR	O:Posttranslational modification, protein turnover, chaperones				sp|P47078|YJA9_YEAST	Uncharacterized protein YJL009W OS=Saccharomyces cerevisiae (strain ATCC 204508 / S288c) OX=559292 GN=YJL009W PE=1 SV=1
YCL055W	KAR4	Transcription factor required for response to pheromones; also required during meiosis; exists in two forms, a slower-migrating form more abundant during vegetative growth and a faster-migrating form induced by pheromone [Source:SGD;Acc:S000000560]	1008	301	314	293	381	393	397	20.78	25.1	23.22	31.16	29.97	32.45	23.0333	31.1933	0.688687	-0.538079	3.56745e-06	0.000103006	no	down	NP_009876.1	Kar4p [Saccharomyces cerevisiae S288C]	GO:0005737;;GO:0036396;;GO:0000741;;GO:0000742;;GO:0003700;;GO:0016556;;GO:0005634;;GO:0080009;;GO:0045944;;GO:0007329;;GO:0051321;;GO:0005829;;GO:0003729	cellular_component;;cellular_component;;biological_process;;biological_process;;molecular_function;;biological_process;;cellular_component;;biological_process;;biological_process;;biological_process;;biological_process;;cellular_component;;molecular_function	cytoplasm;;MIS complex;;karyogamy;;karyogamy involved in conjugation with cellular fusion;;transcription factor activity, sequence-specific DNA binding;;mRNA modification;;nucleus;;mRNA methylation;;positive regulation of transcription from RNA polymerase II promoter;;positive regulation of transcription from RNA polymerase II promoter by pheromones;;meiotic cell cycle;;cytosol;;mRNA binding	K23960	METTL14			ENOG410XQ0H	S:Function unknown	PF05063.20	MT-A70	MT-A70	sp|P25583|MET14_YEAST	Karyogamy protein KAR4 OS=Saccharomyces cerevisiae (strain ATCC 204508 / S288c) OX=559292 GN=KAR4 PE=1 SV=1	850303
tI(AAU)P1		Isoleucine tRNA (tRNA-Ile), predicted by tRNAscan-SE analysis [Source:SGD;Acc:S000006611]	74	0	0	0	0	0	0	0	0	0	0	0	0	0	0	1	0	1	1	no test	no test	P53977.1	RecName: Full=Putative uncharacterized protein YNL017C [Saccharomyces cerevisiae S288C]													sp|P53977|YNB7_YEAST	Putative uncharacterized protein YNL017C OS=Saccharomyces cerevisiae (strain ATCC 204508 / S288c) OX=559292 GN=YNL017C PE=5 SV=1
YKL096C-B		Putative protein of unknown function; identified by gene-trapping, microarray-based expression analysis, and genome-wide homology searching [Source:SGD;Acc:S000028667]	150	0	0	1	0	0	0	0	0	41.37	0	0	0	13.79	0	1.73105	0.791647	0.846169	1	no	up	NP_878110.1	uncharacterized protein YKL096C-B [Saccharomyces cerevisiae S288C]	GO:0005575;;GO:0008150;;GO:0016021;;GO:0016020;;GO:0003674	cellular_component;;biological_process;;cellular_component;;cellular_component;;molecular_function	cellular_component;;biological_process;;integral component of membrane;;membrane;;molecular_function										sp|Q8TGT2|YK096_YEAST	Uncharacterized protein YKL096C-B OS=Saccharomyces cerevisiae (strain ATCC 204508 / S288c) OX=559292 GN=YKL096C-B PE=4 SV=1	1500486
YDL012C		Tail-anchored plasma membrane protein with a conserved CYSTM module; possibly involved in response to stress; may contribute to non-homologous end-joining (NHEJ) based on ydl012c htz1 double null phenotype; YDL012C has a paralog, YBR016W, that arose from the whole genome duplication [Source:SGD;Acc:S000002170]	324	225	191	243	185	188	158	241.79	217.79	272.75	239.69	223.67	220.56	244.11	227.973	1.10492	0.143939	0.32733	0.624406	no	up	NP_010272.1	uncharacterized protein YDL012C [Saccharomyces cerevisiae S288C]	GO:0070062;;GO:0016021;;GO:0071944;;GO:0008150;;GO:0005886;;GO:0003674;;GO:0005933	cellular_component;;cellular_component;;cellular_component;;biological_process;;cellular_component;;molecular_function;;cellular_component	extracellular exosome;;integral component of membrane;;cell periphery;;biological_process;;plasma membrane;;molecular_function;;cellular bud					ENOG4111AWE	S:Function unknown	PF12734.12	CYSTM	Cysteine-rich TM module stress tolerance	sp|Q12489|YD012_YEAST	Lipid-anchored protein YDL012C OS=Saccharomyces cerevisiae (strain ATCC 204508 / S288c) OX=559292 GN=YDL012C PE=1 SV=1	851550
YJL136W-A		Putative protein of unknown function; identified by SAGE [Source:SGD;Acc:S000028806]	84	0	0	0	0	0	0	0	0	0	0	0	0	0	0	1	0	1	1	no test	no test	NP_878101.1	uncharacterized protein YJL136W-A [Saccharomyces cerevisiae S288C]	GO:0005575;;GO:0008150;;GO:0003674	cellular_component;;biological_process;;molecular_function	cellular_component;;biological_process;;molecular_function										sp|Q3E801|YJ136_YEAST	Uncharacterized protein YJL136W-A OS=Saccharomyces cerevisiae (strain ATCC 204508 / S288c) OX=559292 GN=YJL136W-A PE=4 SV=1	1466464
YER139C	RTR1	CTD phosphatase; dephosphorylates S5-P in the C-terminal domain of Rpo21p; has a cysteine-rich motif required for function and conserved in eukaryotes; shuttles between the nucleus and cytoplasm; RTR1 has a paralog, RTR2, that arose from the whole genome duplication [Source:SGD;Acc:S000000941]	681	137	114	124	132	131	111	17.56	16.84	18.1	20.09	18.62	17.04	17.5	18.5833	0.891914	-0.165023	0.341947	0.637401	no	down	NP_011066.3	RNA polymerase II subunit B1 CTD phosphatase RTR1 [Saccharomyces cerevisiae S288C]	GO:0005737;;GO:0017018;;GO:0070940;;GO:0005634;;GO:0008420;;GO:0004722;;GO:0004721;;GO:0006357;;GO:0008270;;GO:0006366;;GO:0046872;;GO:0043175	cellular_component;;molecular_function;;biological_process;;cellular_component;;molecular_function;;molecular_function;;molecular_function;;biological_process;;molecular_function;;biological_process;;molecular_function;;molecular_function	cytoplasm;;myosin phosphatase activity;;dephosphorylation of RNA polymerase II C-terminal domain;;nucleus;;CTD phosphatase activity;;protein serine/threonine phosphatase activity;;phosphoprotein phosphatase activity;;regulation of transcription from RNA polymerase II promoter;;zinc ion binding;;transcription from RNA polymerase II promoter;;metal ion binding;;RNA polymerase core enzyme binding	K20827	RPAP2			ENOG410ZZZC	K:Transcription	PF04181.18	RPAP2_Rtr1	Rtr1/RPAP2 family	sp|P40084|RTR1_YEAST	RNA polymerase II subunit B1 CTD phosphatase RTR1 OS=Saccharomyces cerevisiae (strain ATCC 204508 / S288c) OX=559292 GN=RTR1 PE=1 SV=1	856882
YDL019C	OSH2	Member of an oxysterol-binding protein family with seven members; in S. cerevisiae, family members have overlapping, redundant functions in sterol metabolism and collectively perform a function essential for viability; contains FFAT motif; interacts with ER anchor Scs2p at patches at the plasma membrane and at the nuclear envelope; regulated by sterol binding; OSH2 has a paralog, SWH1, that arose…	3852	1648	1642	1585	1784	1553	1219	22.7	26.29	25.25	29.05	23.54	19.67	24.7467	24.0867	0.95556	-0.0655819	0.474011	0.745505	no	down	NP_010265.1	oxysterol-binding protein related protein OSH2 [Saccharomyces cerevisiae S288C]	GO:0006887;;GO:0005783;;GO:0015918;;GO:0006869;;GO:0008142;;GO:0005789;;GO:0032934;;GO:0120015;;GO:0030011;;GO:0016020;;GO:0005545;;GO:0005635;;GO:0032541;;GO:0035621;;GO:0061709;;GO:0008289;;GO:0005886;;GO:0005935;;GO:0034727;;GO:0097038;;GO:0006897;;GO:0043231;;GO:0005829;;GO:0071944;;GO:0005515;;GO:0015248	biological_process;;cellular_component;;biological_process;;biological_process;;molecular_function;;cellular_component;;molecular_function;;molecular_function;;biological_process;;cellular_component;;molecular_function;;cellular_component;;cellular_component;;biological_process;;biological_process;;molecular_function;;cellular_component;;cellular_component;;biological_process;;cellular_component;…	exocytosis;;endoplasmic reticulum;;sterol transport;;lipid transport;;oxysterol binding;;endoplasmic reticulum membrane;;sterol binding;;sterol transfer activity;;maintenance of cell polarity;;membrane;;1-phosphatidylinositol binding;;nuclear envelope;;cortical endoplasmic reticulum;;ER to Golgi ceramide transport;;reticulophagy;;lipid binding;;plasma membrane;;cellular bud neck;;piecemeal microa…	K20456;K22285;K20463	OSBP;OSBPL8, ORP8;OSBPL3_6_7, ORP3_6_7			ENOG410XP9E	S:Function unknown	PF01237.23;;PF00169.35;;PF13857.12;;PF13637.12;;PF12796.13;;PF00023.36;;PF13606.12;;PF15409.12	Oxysterol_BP;;PH;;Ank_5;;Ank_4;;Ank_2;;Ank;;Ank_3;;PH_8	Oxysterol-binding protein;;PH domain;;Ankyrin repeats (many copies;;Ankyrin repeats (many copies;;Ankyrin repeats (3 copies;;Ankyrin repeat;;Ankyrin repeat;;Pleckstrin homology domain	sp|Q12451|OSH2_YEAST	Oxysterol-binding protein homolog 2 OS=Saccharomyces cerevisiae (strain ATCC 204508 / S288c) OX=559292 GN=OSH2 PE=1 SV=1	851543
YPL060C-A		TyA Gag protein; the main structural constituent of virus-like particles (VLPs); Gag processing produces capsid proteins [Source:SGD;Acc:S000007388]	5410	0	0	0	0	17.89	0	0	0	0	0	0.19	0	0	0.0633333	0.0287466	-5.12047	0.191738	1	no	down	NP_001291944.1	gag-pol fusion protein [Saccharomyces cerevisiae S288C]	GO:0006310;;GO:0005737;;GO:0004540;;GO:0000943;;GO:0005634;;GO:0032196;;GO:0004523;;GO:0003887;;GO:0015074;;GO:0005739;;GO:0004190;;GO:0003723;;GO:0003677;;GO:0003964;;GO:0006508;;GO:0008233;;GO:0046872;;GO:0032197;;GO:0005524	biological_process;;cellular_component;;molecular_function;;cellular_component;;cellular_component;;biological_process;;molecular_function;;molecular_function;;biological_process;;cellular_component;;molecular_function;;molecular_function;;molecular_function;;molecular_function;;biological_process;;molecular_function;;molecular_function;;biological_process;;molecular_function	DNA recombination;;cytoplasm;;ribonuclease activity;;retrotransposon nucleocapsid;;nucleus;;transposition;;RNA-DNA hybrid ribonuclease activity;;DNA-directed DNA polymerase activity;;DNA integration;;mitochondrion;;aspartic-type endopeptidase activity;;RNA binding;;DNA binding;;RNA-directed DNA polymerase activity;;proteolysis;;peptidase activity;;metal ion binding;;transposition, RNA-mediated;;A…					COG2801	L:Replication, recombination and repair				sp|A0A0B7P3V8|YP41B_YEAST	Transposon Ty4-P Gag-Pol polyprotein OS=Saccharomyces cerevisiae (strain ATCC 204508 / S288c) OX=559292 GN=TY4B-P PE=5 SV=2
YHR067W	HTD2	Mitochondrial 3-hydroxyacyl-thioester dehydratase; involved in fatty acid biosynthesis, required for respiratory growth and for normal mitochondrial morphology [Source:SGD;Acc:S000001109]	843	168	146	136	123	125	130	15.12	15.18	14.01	13.12	12.44	13.91	14.77	13.1567	1.05535	0.0777248	0.646998	0.851941	no	up	NP_011934.1	hydroxyacyl-thioester dehydratase HTD2 [Saccharomyces cerevisiae S288C]	GO:0006633;;GO:0006631;;GO:0016829;;GO:0005739;;GO:0019171;;GO:0016491	biological_process;;biological_process;;molecular_function;;cellular_component;;molecular_function;;molecular_function	fatty acid biosynthetic process;;fatty acid metabolic process;;lyase activity;;mitochondrion;;3-hydroxyacyl-[acyl-carrier-protein] dehydratase activity;;oxidoreductase activity	K22541	HTD2	sce00061	Fatty acid biosynthesis	COG3777	S:Function unknown				sp|P38790|HTD2_YEAST	Hydroxyacyl-thioester dehydratase type 2, mitochondrial OS=Saccharomyces cerevisiae (strain ATCC 204508 / S288c) OX=559292 GN=HTD2 PE=1 SV=1	856464
YDR180W	SCC2	Subunit of cohesin loading factor (Scc2p-Scc4p); a complex required for loading of cohesin complexes onto chromosomes; involved in establishing sister chromatid cohesion during DSB repair via histone H2AX; promotes gene expression program that supports translational fidelity; evolutionarily-conserved adherin; relocalizes to cytosol in response to hypoxia; human disorder Cornelia de Lange syndrome…	4482	181	243	200	172	191	156	2.12	3.31	2.71	2.38	2.46	2.14	2.71333	2.32667	1.07382	0.102753	0.517718	0.776081	no	up	NP_010466.3	cohesin-loading factor complex subunit SCC2 [Saccharomyces cerevisiae S288C]	GO:0048565;;GO:0034087;;GO:0071169;;GO:0071168;;GO:0043515;;GO:0000785;;GO:0007064;;GO:0000228;;GO:0070550;;GO:0043565;;GO:0006302;;GO:0005634;;GO:0030543;;GO:1905406;;GO:0005694;;GO:0010468;;GO:0032116;;GO:0003007;;GO:0000790;;GO:0090694;;GO:0061780;;GO:0000775;;GO:0007420;;GO:0070058;;GO:0005729;;GO:0005829;;GO:0071733;;GO:0000972;;GO:0005515;;GO:0007076;;GO:1990414;;GO:0003682	biological_process;;biological_process;;biological_process;;biological_process;;molecular_function;;cellular_component;;biological_process;;cellular_component;;biological_process;;molecular_function;;biological_process;;cellular_component;;biological_process;;biological_process;;cellular_component;;biological_process;;cellular_component;;biological_process;;cellular_component;;cellular_component;…	digestive tract development;;establishment of mitotic sister chromatid cohesion;;establishment of protein localization to chromatin;;protein localization to chromatin;;kinetochore binding;;chromatin;;mitotic sister chromatid cohesion;;nuclear chromosome;;rDNA condensation;;sequence-specific DNA binding;;double-strand break repair;;nucleus;;2-micrometer plasmid partitioning;;positive regulation of…	K06672	SCC2, NIPBL	sce04111	Cell cycle - yeast	ENOG410XP32	S:Function unknown	PF12830.13;;PF12765.13	Nipped-B_C;;Cohesin_HEAT	Sister chromatid cohesion C-terminus;;HEAT repeat associated with sister chromatid cohesion	sp|Q04002|SCC2_YEAST	Sister chromatid cohesion protein 2 OS=Saccharomyces cerevisiae (strain ATCC 204508 / S288c) OX=559292 GN=SCC2 PE=1 SV=1	851761
YEL025C		Putative protein of unknown function; green fluorescent protein (GFP)-fusion protein localizes to both the cytoplasm and the nucleus [Source:SGD;Acc:S000000751]	3567	629	615	606	590	570	520	9.42	10.71	10.49	10.44	9.39	9.13	10.2067	9.65333	0.979708	-0.0295756	0.745652	0.899734	no	down	NP_010889.1	uncharacterized protein YEL025C [Saccharomyces cerevisiae S288C]	GO:0005737;;GO:0005634;;GO:0016020;;GO:0008150;;GO:0005515;;GO:0003674;;GO:0016021	cellular_component;;cellular_component;;cellular_component;;biological_process;;molecular_function;;molecular_function;;cellular_component	cytoplasm;;nucleus;;membrane;;biological_process;;protein binding;;molecular_function;;integral component of membrane					ENOG4111BGN	S:Function unknown				sp|P39991|YEC5_YEAST	Uncharacterized protein YEL025C OS=Saccharomyces cerevisiae (strain ATCC 204508 / S288c) OX=559292 GN=YEL025C PE=4 SV=1	856688
YFR049W	YMR31	Subunit of the mitochondrial alpha-ketoglutarate dehydrogenase; recruits E3 subunit (Lpd1p) to the E1-E2 (Kgd1p, Kgd2p) core; has similarity to human mitochondrial ribosomal protein MRP-S36 [Source:SGD;Acc:S000001945]	372	103	105	113	132	140	110	62.4	70.27	73.91	96.05	95.01	84.97	68.86	92.01	0.749531	-0.415941	0.0209629	0.115792	no	down	NP_116707.3	alpha-ketoglutarate dehydrogenase subunit KGD4 [Saccharomyces cerevisiae S288C]	GO:0006103;;GO:0045252;;GO:0009353;;GO:0005739;;GO:0003735;;GO:0006099;;GO:0005761;;GO:0005515;;GO:0005763;;GO:0004591;;GO:0042645;;GO:0032543	biological_process;;cellular_component;;cellular_component;;cellular_component;;molecular_function;;biological_process;;cellular_component;;molecular_function;;cellular_component;;molecular_function;;cellular_component;;biological_process	2-oxoglutarate metabolic process;;oxoglutarate dehydrogenase complex;;mitochondrial oxoglutarate dehydrogenase complex;;mitochondrion;;structural constituent of ribosome;;tricarboxylic acid cycle;;mitochondrial ribosome;;protein binding;;mitochondrial small ribosomal subunit;;oxoglutarate dehydrogenase (succinyl-transferring) activity;;mitochondrial nucleoid;;mitochondrial translation	K17417	YMR31			ENOG41116A2	J:Translation, ribosomal structure and biogenesis	PF10937.13	Kgd4-YMR31	Alpha-ketoglutarate dehydrogenase component 4/YMR-31	sp|P19955|KGD4_YEAST	Alpha-ketoglutarate dehydrogenase subunit 4, mitochondrial OS=Saccharomyces cerevisiae (strain ATCC 204508 / S288c) OX=559292 GN=YMR31 PE=1 SV=1	850610
YGL179C	TOS3	Protein kinase; related to and functionally redundant with Elm1p and Sak1p for the phosphorylation and activation of Snf1p; functionally orthologous to LKB1, a mammalian kinase associated with Peutz-Jeghers cancer-susceptibility syndrome; TOS3 has a paralog, SAK1, that arose from the whole genome duplication [Source:SGD;Acc:S000003147]	1683	358	363	370	210	216	229	12.66	14.9	15.09	8.79	8.42	9.53	14.2167	8.91333	1.4789	0.564529	8.55415e-06	0.000214492	no	up	NP_011336.3	serine/threonine protein kinase TOS3 [Saccharomyces cerevisiae S288C]	GO:0005737;;GO:1900180;;GO:0006468;;GO:0004683;;GO:0016310;;GO:0005777;;GO:0005516;;GO:0004674;;GO:0007165;;GO:0004672;;GO:0042149;;GO:0035556;;GO:0005524;;GO:0106310	cellular_component;;biological_process;;biological_process;;molecular_function;;biological_process;;cellular_component;;molecular_function;;molecular_function;;biological_process;;molecular_function;;biological_process;;biological_process;;molecular_function;;deleted	cytoplasm;;regulation of protein localization to nucleus;;protein phosphorylation;;calmodulin-dependent protein kinase activity;;phosphorylation;;peroxisome;;calmodulin binding;;protein serine/threonine kinase activity;;signal transduction;;protein kinase activity;;cellular response to glucose starvation;;intracellular signal transduction;;ATP binding;;old GO	K08286;K16314;K21157;K21158;K06668	E2.7.11.-;ELM1;SAK1;TOS3;GIN4	sce04138;;sce04111	Autophagy - yeast;;Cell cycle - yeast	ENOG410YHHF	T:Signal transduction mechanisms	PF00069.31;;PF07714.23;;PF14531.12;;PF17667.7	Pkinase;;PK_Tyr_Ser-Thr;;Kinase-like;;Pkinase_fungal	Protein kinase domain;;Protein tyrosine and serine/threonine kinase;;Kinase-like;;Fungal protein kinase	sp|P43637|TOS3_YEAST	Serine/threonine-protein kinase TOS3 OS=Saccharomyces cerevisiae (strain ATCC 204508 / S288c) OX=559292 GN=TOS3 PE=1 SV=1	852696
YEL060C	PRB1	Vacuolar proteinase B (yscB) with H3 N-terminal endopeptidase activity; serine protease of the subtilisin family; involved in protein degradation in the vacuole and required for full protein degradation during sporulation; activity inhibited by Pbi2p; protein abundance increases in response to DNA replication stress; PRB1 has a paralog, YSP3, that arose from the whole genome duplication [Source:S…	1908	5793	5509	5585	6472	5815	5037	176.18	194.56	196.02	232.85	194.87	180.06	188.92	202.593	0.868419	-0.203537	0.0025585	0.0250033	no	down	AJU39899.1	Prb1p [Saccharomyces cerevisiae YJM693]	GO:0000425;;GO:0000324;;GO:0005615;;GO:0004252;;GO:0005773;;GO:0007039;;GO:0000328;;GO:0030435;;GO:0009267;;GO:0006508;;GO:0008233;;GO:0008236	biological_process;;cellular_component;;cellular_component;;molecular_function;;cellular_component;;biological_process;;cellular_component;;biological_process;;biological_process;;biological_process;;molecular_function;;molecular_function	macropexophagy;;fungal-type vacuole;;extracellular space;;serine-type endopeptidase activity;;vacuole;;protein catabolic process in the vacuole;;fungal-type vacuole lumen;;sporulation resulting in formation of a cellular spore;;cellular response to starvation;;proteolysis;;peptidase activity;;serine-type peptidase activity	K14644;K01336	OSW3, RRT12;PRB1	sce04138	Autophagy - yeast	COG1404	O:Posttranslational modification, protein turnover, chaperones	PF00082.27;;PF05922.21	Peptidase_S8;;Inhibitor_I9	Subtilase family;;Peptidase inhibitor I9	sp|P09232|PRTB_YEAST	Cerevisin OS=Saccharomyces cerevisiae (strain ATCC 204508 / S288c) OX=559292 GN=PRB1 PE=1 SV=1	856649
YGL036W		Putative protein of unknown function; green fluorescent protein (GFP)-fusion protein localizes to the cytoplasm; YGL036W is not an essential gene [Source:SGD;Acc:S000003004]	2730	1264	1220	1230	1291	1249	1096	25.44	28.54	28.61	30.73	27.68	25.88	27.53	28.0967	0.909374	-0.137055	0.0612726	0.237294	no	down	NP_011479.1	Vir1p [Saccharomyces cerevisiae S288C]	GO:0005737;;GO:0036396;;GO:0051321;;GO:0005515;;GO:0005730;;GO:0005634;;GO:0045944;;GO:0003674;;GO:0005667;;GO:0016592	cellular_component;;cellular_component;;biological_process;;molecular_function;;cellular_component;;cellular_component;;biological_process;;molecular_function;;cellular_component;;cellular_component	cytoplasm;;MIS complex;;meiotic cell cycle;;protein binding;;nucleolus;;nucleus;;positive regulation of transcription from RNA polymerase II promoter;;molecular_function;;transcription factor complex;;mediator complex					ENOG4111B0Q	S:Function unknown	PF22575.2	Vir1p	Virilizer, yeast	sp|P53185|VIR_YEAST	Protein virilizer OS=Saccharomyces cerevisiae (strain ATCC 204508 / S288c) OX=559292 GN=VIR1 PE=1 SV=1	852847
YEL048C	TCA17	Component of transport protein particle (TRAPP) complex II; TRAPPII is a multimeric guanine nucleotide-exchange factor for the GTPase Ypt1p, regulating intra-Golgi and endosome-Golgi traffic; promotes association of TRAPPII-specific subunits with the TRAPP core complex; sedlin related; human Sedlin mutations cause SEDT, a skeletal disorder [Source:SGD;Acc:S000000774]	459	53	61	54	26	46	48	16.14	21.1	18.31	9.46	15.68	18.06	18.5167	14.4	1.24173	0.312354	0.293821	0.589084	no	up	NP_010866.1	Tca17p [Saccharomyces cerevisiae S288C]	GO:0005737;;GO:0005794;;GO:0006891;;GO:0006888;;GO:0042147;;GO:1990071;;GO:0005634;;GO:0030008;;GO:0065003;;GO:0003674;;GO:0005515;;GO:0034622;;GO:0005829;;GO:0034498	cellular_component;;cellular_component;;biological_process;;biological_process;;biological_process;;cellular_component;;cellular_component;;cellular_component;;biological_process;;molecular_function;;molecular_function;;biological_process;;cellular_component;;biological_process	cytoplasm;;Golgi apparatus;;intra-Golgi vesicle-mediated transport;;ER to Golgi vesicle-mediated transport;;retrograde transport, endosome to Golgi;;TRAPPII protein complex;;nucleus;;TRAPP complex;;macromolecular complex assembly;;molecular_function;;protein binding;;cellular macromolecular complex assembly;;cytosol;;early endosome to Golgi transport	K20312	TCA17			ENOG4111BHP	U:Intracellular trafficking, secretion, and vesicular transport	PF04628.19	Sedlin_N	Sedlin, N-terminal conserved region	sp|P32613|TCA17_YEAST	TRAPP-associated protein TCA17 OS=Saccharomyces cerevisiae (strain ATCC 204508 / S288c) OX=559292 GN=TCA17 PE=1 SV=1	856663
YAL064W		Protein of unknown function; may interact with ribosomes, based on co-purification experiments [Source:SGD;Acc:S000000060]	285	0	0	0	0	0	0	0	0	0	0	0	0	0	0	1	0	1	1	no test	no test	NP_009337.2	uncharacterized protein YAL064W [Saccharomyces cerevisiae S288C]	GO:0005575;;GO:0008150;;GO:0003674	cellular_component;;biological_process;;molecular_function	cellular_component;;biological_process;;molecular_function										sp|P39711|YAG4_YEAST	Putative uncharacterized protein YAL064W OS=Saccharomyces cerevisiae (strain ATCC 204508 / S288c) OX=559292 GN=YAL064W PE=4 SV=2	851235
YER168C	CCA1	ATP (CTP):tRNA-specific tRNA nucleotidyltransferase; different forms targeted to the nucleus, cytosol, and mitochondrion are generated via the use of multiple transcriptional and translational start sites; human homolog TRNT1 complements yeast null mutant [Source:SGD;Acc:S000000970]	1641	623	556	561	441	534	476	22.72	23.53	23.59	19.03	21.46	20.43	23.28	20.3067	1.06535	0.0913322	0.362605	0.658519	no	up	NP_011095.1	tRNA adenylyltransferase [Saccharomyces cerevisiae S288C]	GO:0005737;;GO:0004810;;GO:0016779;;GO:0052927;;GO:0006396;;GO:0005634;;GO:0005739;;GO:0052929;;GO:0001680;;GO:0003723;;GO:0005515;;GO:0005759;;GO:0000166;;GO:0005524;;GO:0052928	cellular_component;;molecular_function;;molecular_function;;molecular_function;;biological_process;;cellular_component;;cellular_component;;molecular_function;;biological_process;;molecular_function;;molecular_function;;cellular_component;;molecular_function;;molecular_function;;molecular_function	cytoplasm;;tRNA adenylyltransferase activity;;nucleotidyltransferase activity;;CTP:tRNA cytidylyltransferase activity;;RNA processing;;nucleus;;mitochondrion;;ATP:3'-cytidine-cytidine-tRNA adenylyltransferase activity;;tRNA 3'-terminal CCA addition;;RNA binding;;protein binding;;mitochondrial matrix;;nucleotide binding;;ATP binding;;CTP:3'-cytidine-tRNA cytidylyltransferase activity	K00974	cca			COG0617	J:Translation, ribosomal structure and biogenesis	PF01743.26;;PF12627.12	PolyA_pol;;PolyA_pol_RNAbd	Poly A polymerase head domain;;Probable RNA and SrmB- binding site of polymerase A	sp|P21269|CCA1_YEAST	CCA tRNA nucleotidyltransferase, mitochondrial OS=Saccharomyces cerevisiae (strain ATCC 204508 / S288c) OX=559292 GN=CCA1 PE=1 SV=1	856915
YLR399C	BDF1	Protein involved in transcription initiation; functions at TATA-containing promoters; associates with the basal transcription factor TFIID; contains two bromodomains; corresponds to the C-terminal region of mammalian TAF1; redundant with Bdf2p; BDF1 has a paralog, BDF2, that arose from the whole genome duplication [Source:SGD;Acc:S000004391]	2061	964	936	1026	953	961	745	26.77	30.19	32.89	31.31	29.4	24.31	29.95	28.34	0.982185	-0.0259328	0.76747	0.907472	no	down	NP_013503.1	chromatin-binding protein BDF1 [Saccharomyces cerevisiae S288C]	GO:1905168;;GO:0001094;;GO:0042393;;GO:0006338;;GO:0006281;;GO:0090054;;GO:0005634;;GO:0031452;;GO:0070577;;GO:0009301;;GO:0000812;;GO:0140566;;GO:0006355;;GO:0000790;;GO:0000785;;GO:0031938;;GO:0005515;;GO:0001046;;GO:0030435;;GO:0003682;;GO:1900051	biological_process;;molecular_function;;molecular_function;;biological_process;;biological_process;;biological_process;;cellular_component;;biological_process;;molecular_function;;biological_process;;cellular_component;;deleted;;biological_process;;cellular_component;;cellular_component;;biological_process;;molecular_function;;molecular_function;;biological_process;;molecular_function;;biological…	positive regulation of double-strand break repair via homologous recombination;;TFIID-class transcription factor binding;;histone binding;;chromatin remodeling;;DNA repair;;regulation of chromatin silencing at silent mating-type cassette;;nucleus;;negative regulation of heterochromatin assembly;;lysine-acetylated histone binding;;snRNA transcription;;Swr1 complex;;old GO;;regulation of transcript…	K11359;K06062;K11684	SPT7;PCAF, KAT2, GCN5;BDF1	sce03250	Viral life cycle - HIV-1	COG5076;;COG5076	B:Chromatin structure and dynamics;;K:Transcription	PF00439.30;;PF17035.10	Bromodomain;;BET	Bromodomain;;Bromodomain extra-terminal - transcription regulation	sp|P35817|BDF1_YEAST	Bromodomain-containing factor 1 OS=Saccharomyces cerevisiae (strain ATCC 204508 / S288c) OX=559292 GN=BDF1 PE=1 SV=3	851115
YOR128C	ADE2	Phosphoribosylaminoimidazole carboxylase; catalyzes a step in the 'de novo' purine nucleotide biosynthetic pathway; red pigment accumulates in mutant cells deprived of adenine [Source:SGD;Acc:S000005654]	1716	1375	1386	1220	1348	1514	1139	47.49	55.56	48.59	55.08	57.63	46.27	50.5467	52.9933	0.887904	-0.171524	0.0374427	0.170838	no	down	NP_014771.3	phosphoribosylaminoimidazole carboxylase ADE2 [Saccharomyces cerevisiae S288C]	GO:0005737;;GO:0016831;;GO:0043727;;GO:0004638;;GO:0006189;;GO:0044281;;GO:0006164;;GO:0046872;;GO:0006144;;GO:0005524	cellular_component;;molecular_function;;molecular_function;;molecular_function;;biological_process;;biological_process;;biological_process;;molecular_function;;biological_process;;molecular_function	cytoplasm;;carboxy-lyase activity;;5-amino-4-imidazole carboxylate lyase activity;;phosphoribosylaminoimidazole carboxylase activity;;'de novo' IMP biosynthetic process;;small molecule metabolic process;;purine nucleotide biosynthetic process;;metal ion binding;;purine nucleobase metabolic process;;ATP binding	K11808	ADE2	sce00230	Purine metabolism	COG0026	F:Nucleotide transport and metabolism	PF02222.28;;PF00731.26;;PF22660.2;;PF17769.7;;PF02826.25	ATP-grasp;;AIRC;;RS_preATP-grasp-like;;PurK_C;;2-Hacid_dh_C	ATP-grasp domain;;AIR carboxylase;;Ribonucleotide synthetase preATP-grasp domain;;Phosphoribosylaminoimidazole carboxylase C-terminal domain;;D-isomer specific 2-hydroxyacid dehydrogenase, NAD binding domain	sp|P21264|PUR6_YEAST	Phosphoribosylaminoimidazole carboxylase OS=Saccharomyces cerevisiae (strain ATCC 204508 / S288c) OX=559292 GN=ADE2 PE=1 SV=1	854295
YDR171W	HSP42	Small heat shock protein (sHSP) with chaperone activity; forms barrel-shaped oligomers that suppress unfolded protein aggregation; involved in cytoskeleton reorganization after heat shock; protein abundance increases and forms cytoplasmic foci in response to DNA replication stress [Source:SGD;Acc:S000002578]	1128	24920	21783	21636	27742	26726	23418	1471.27	1490.01	1468.41	1939.65	1741.89	1633.91	1476.56	1771.82	0.78017	-0.35814	3.87067e-10	2.80109e-08	no	down	NP_010456.1	heat shock protein HSP42 [Saccharomyces cerevisiae S288C]	GO:0005737;;GO:0051259;;GO:0006457;;GO:0007010;;GO:0042542;;GO:0140311;;GO:0030307;;GO:0071470;;GO:0051082;;GO:0000302;;GO:0005515;;GO:0009651;;GO:0009408;;GO:0043621	cellular_component;;biological_process;;biological_process;;biological_process;;biological_process;;molecular_function;;biological_process;;biological_process;;molecular_function;;biological_process;;molecular_function;;biological_process;;biological_process;;molecular_function	cytoplasm;;protein oligomerization;;protein folding;;cytoskeleton organization;;response to hydrogen peroxide;;protein sequestering activity;;positive regulation of cell growth;;cellular response to osmotic stress;;unfolded protein binding;;response to reactive oxygen species;;protein binding;;response to salt stress;;response to heat;;protein self-association	K13993	HSP20	sce04141	Protein processing in endoplasmic reticulum	COG0071	O:Posttranslational modification, protein turnover, chaperones	PF00011.27	HSP20	Hsp20/alpha crystallin family	sp|Q12329|HSP42_YEAST	Heat shock protein 42 OS=Saccharomyces cerevisiae (strain ATCC 204508 / S288c) OX=559292 GN=HSP42 PE=1 SV=1	851751
YPR183W	DPM1	Dolichol phosphate mannose (Dol-P-Man) synthase of ER membrane; catalyzes formation of Dol-P-Man from Dol-P and GDP-Man; required for biosynthesis of glycosyl phosphatidylinositol (GPI) membrane anchor, as well as O-mannosylation and protein N- and O-linked glycosylation; human homolog DPM1 can complement yeast mutant strains [Source:SGD;Acc:S000006387]	804	1841	1753	1814	1654	1664	1467	178.47	196.3	201.12	190.15	178.52	169.27	191.963	179.313	1.0059	0.00848005	0.89779	0.962615	no	up	NP_015509.1	dolichyl-phosphate beta-D-mannosyltransferase [Saccharomyces cerevisiae S288C]	GO:0046872;;GO:0005783;;GO:0006486;;GO:0006488;;GO:0016021;;GO:0016020;;GO:0071944;;GO:0005739;;GO:0005789;;GO:0042175;;GO:0005741;;GO:0016757;;GO:0006506;;GO:0035269;;GO:0004582;;GO:0019348	molecular_function;;cellular_component;;biological_process;;biological_process;;cellular_component;;cellular_component;;cellular_component;;cellular_component;;cellular_component;;cellular_component;;cellular_component;;molecular_function;;biological_process;;biological_process;;molecular_function;;biological_process	metal ion binding;;endoplasmic reticulum;;protein glycosylation;;dolichol-linked oligosaccharide biosynthetic process;;integral component of membrane;;membrane;;cell periphery;;mitochondrion;;endoplasmic reticulum membrane;;nuclear outer membrane-endoplasmic reticulum membrane network;;mitochondrial outer membrane;;transferase activity, transferring glycosyl groups;;GPI anchor biosynthetic proces…	K00729;K00721	ALG5;DPM1	sce00510	N-Glycan biosynthesis	COG0463	M:Cell wall/membrane/envelope biogenesis	PF00535.33;;PF13641.12	Glycos_transf_2;;Glyco_tranf_2_3	Glycosyl transferase family 2;;Glycosyltransferase like family 2	sp|P14020|DPM1_YEAST	Dolichol-phosphate mannosyltransferase OS=Saccharomyces cerevisiae (strain ATCC 204508 / S288c) OX=559292 GN=DPM1 PE=1 SV=3	856313
YDR308C	SRB7	Subunit of the RNA polymerase II mediator complex; associates with core polymerase subunits to form the RNA polymerase II holoenzyme; essential for transcriptional regulation; target of the global repressor Tup1p [Source:SGD;Acc:S000002716]	423	180	148	193	150	159	136	69.84	64.71	82.56	69.65	69.18	65.93	72.37	68.2533	1.04171	0.058952	0.713131	0.884452	no	up	NP_010594.3	Srb7p [Saccharomyces cerevisiae S288C]	GO:0060261;;GO:0070847;;GO:0051123;;GO:0000122;;GO:0005634;;GO:0003714;;GO:0003713;;GO:0003712;;GO:0006357;;GO:0045944;;GO:0005515;;GO:0001103;;GO:0016592;;GO:0061629;;GO:0032968	biological_process;;cellular_component;;biological_process;;biological_process;;cellular_component;;molecular_function;;molecular_function;;molecular_function;;biological_process;;biological_process;;molecular_function;;molecular_function;;cellular_component;;molecular_function;;biological_process	positive regulation of transcription initiation from RNA polymerase II promoter;;core mediator complex;;RNA polymerase II transcriptional preinitiation complex assembly;;negative regulation of transcription from RNA polymerase II promoter;;nucleus;;transcription corepressor activity;;transcription coactivator activity;;transcription cofactor activity;;regulation of transcription from RNA polymera…	K15152	MED21, SRB7			ENOG4111I75	K:Transcription	PF11221.13;;PF07544.18	Med21;;Med9	Subunit 21 of Mediator complex;;RNA polymerase II transcription mediator complex subunit 9	sp|P47822|MED21_YEAST	Mediator of RNA polymerase II transcription subunit 21 OS=Saccharomyces cerevisiae (strain ATCC 204508 / S288c) OX=559292 GN=SRB7 PE=1 SV=1	851903
YDR392W	SPT3	Subunit of the SAGA and SAGA-like transcriptional regulatory complexes; interacts with Spt15p to activate transcription of some RNA polymerase II-dependent genes, also functions to inhibit transcription at some promoters; relocalizes to the cytosol in response to hypoxia [Source:SGD;Acc:S000002800]	1014	404	346	345	324	298	276	27.66	27.42	27.12	26.28	22.53	22.37	27.4	23.7267	1.08337	0.115528	0.320076	0.616534	no	up	NP_010680.1	transcriptional regulator SPT3 [Saccharomyces cerevisiae S288C]	GO:0007124;;GO:0000124;;GO:0032991;;GO:0005829;;GO:0006325;;GO:0001403;;GO:0003712;;GO:0043229;;GO:0006357;;GO:0005515;;GO:0006366;;GO:0046695;;GO:0046982;;GO:0005634;;GO:0016573	biological_process;;cellular_component;;cellular_component;;cellular_component;;biological_process;;biological_process;;molecular_function;;cellular_component;;biological_process;;molecular_function;;biological_process;;cellular_component;;molecular_function;;cellular_component;;biological_process	pseudohyphal growth;;SAGA complex;;macromolecular complex;;cytosol;;chromatin organization;;invasive growth in response to glucose limitation;;transcription cofactor activity;;intracellular organelle;;regulation of transcription from RNA polymerase II promoter;;protein binding;;transcription from RNA polymerase II promoter;;SLIK (SAGA-like) complex;;protein heterodimerization activity;;nucleus;;h…	K11313	SUPT3H, SPT3			ENOG410Z86C	K:Transcription	PF02269.22	TFIID-18kDa	Transcription initiation factor IID, 18kD subunit	sp|P06844|SPT3_YEAST	Protein SPT3 OS=Saccharomyces cerevisiae (strain ATCC 204508 / S288c) OX=559292 GN=SPT3 PE=1 SV=1	852001
tV(AAC)M2		Valine tRNA (tRNA-Val), predicted by tRNAscan-SE analysis [Source:SGD;Acc:S000006764]	74	0	0	0	0	0	0	0	0	0	0	0	0	0	0	1	0	1	1	no test	no test	CUM62789.1	unnamed protein product [Priceomyces carsonii]
YDR528W	HLR1	Protein involved in regulation of cell wall composition and integrity; also involved in cell wall response to osmotic stress; overproduction suppresses a lysis sensitive PKC mutation; HLR1 has a paralog, LRE1, that arose from the whole genome duplication [Source:SGD;Acc:S000002936]	1272	38	53	57	25	26	35	1.91	3.09	3.3	1.49	1.44	2.08	2.76667	1.67	1.52747	0.611147	0.0617123	0.238091	no	up	NP_010817.3	Hlr1p [Saccharomyces cerevisiae S288C]	GO:0005737;;GO:0071555;;GO:0003674;;GO:0031505	cellular_component;;biological_process;;molecular_function;;biological_process	cytoplasm;;cell wall organization;;molecular_function;;fungal-type cell wall organization					ENOG4111BIF	S:Function unknown				sp|Q04429|HLR1_YEAST	Protein HLR1 OS=Saccharomyces cerevisiae (strain ATCC 204508 / S288c) OX=559292 GN=HLR1 PE=1 SV=1	852141
YIL078W	THS1	Threonyl-tRNA synthetase; essential cytoplasmic protein; human homolog TARS can complement yeast null mutant [Source:SGD;Acc:S000001340]	2205	7890	7461	7224	7229	7484	6308	202.56	222.52	214.17	219.51	211.65	190.19	213.083	207.117	0.956261	-0.0645232	0.230509	0.518214	no	down	NP_116578.3	threonine--tRNA ligase THS1 [Saccharomyces cerevisiae S288C]	GO:0005737;;GO:0006435;;GO:0004812;;GO:1990825;;GO:0004829;;GO:0005739;;GO:0000166;;GO:0043039;;GO:0008270;;GO:0006418;;GO:0140101;;GO:0006412;;GO:0005524	cellular_component;;biological_process;;molecular_function;;molecular_function;;molecular_function;;cellular_component;;molecular_function;;biological_process;;molecular_function;;biological_process;;molecular_function;;biological_process;;molecular_function	cytoplasm;;threonyl-tRNA aminoacylation;;aminoacyl-tRNA ligase activity;;sequence-specific mRNA binding;;threonine-tRNA ligase activity;;mitochondrion;;nucleotide binding;;tRNA aminoacylation;;zinc ion binding;;tRNA aminoacylation for protein translation;;catalytic activity, acting on a tRNA;;translation;;ATP binding	K01868	TARS, thrS	sce00970	Aminoacyl-tRNA biosynthesis	COG0441	J:Translation, ribosomal structure and biogenesis	PF00587.30;;PF03129.25;;PF02824.27;;PF07973.19	tRNA-synt_2b;;HGTP_anticodon;;TGS;;tRNA_SAD	tRNA synthetase class II core domain (G, H, P, S and T;;Anticodon binding domain;;TGS domain;;Threonyl and Alanyl tRNA synthetase second additional domain	sp|P04801|SYTC_YEAST	Threonine--tRNA ligase, cytoplasmic OS=Saccharomyces cerevisiae (strain ATCC 204508 / S288c) OX=559292 GN=THS1 PE=1 SV=2	854732
YDR009W	GAL3	Transcriptional regulator; involved in activation of the GAL genes in response to galactose; forms a complex with Gal80p to relieve Gal80p inhibition of Gal4p; binds galactose and ATP but does not have galactokinase activity; GAL3 has a paralog, GAL1, that arose from the whole genome duplication [Source:SGD;Acc:S000002416]	1563	124	104	90	100	93	88	4.8	4.67	4.02	4.58	3.97	4.01	4.49667	4.18667	1.00443	0.0063744	0.974257	0.991367	no	up	NP_010292.1	transcriptional regulator GAL3 [Saccharomyces cerevisiae S288C]	GO:0005737;;GO:0005515;;GO:0045185;;GO:0006012;;GO:0016773;;GO:0005634;;GO:0016301;;GO:0046835;;GO:0004335;;GO:0005524;;GO:0005667;;GO:0005829;;GO:0000435	cellular_component;;molecular_function;;biological_process;;biological_process;;molecular_function;;cellular_component;;molecular_function;;biological_process;;molecular_function;;molecular_function;;cellular_component;;cellular_component;;biological_process	cytoplasm;;protein binding;;maintenance of protein location;;galactose metabolic process;;phosphotransferase activity, alcohol group as acceptor;;nucleus;;kinase activity;;carbohydrate phosphorylation;;galactokinase activity;;ATP binding;;transcription factor complex;;cytosol;;positive regulation of transcription from RNA polymerase II promoter by galactose	K00849	galK	sce00052;;sce00520;;sce01250	Galactose metabolism;;Amino sugar and nucleotide sugar metabolism;;Biosynthesis of nucleotide sugars	COG0153	G:Carbohydrate transport and metabolism	PF10509.15;;PF00288.32;;PF08544.19	GalKase_gal_bdg;;GHMP_kinases_N;;GHMP_kinases_C	Galactokinase galactose-binding signature;;GHMP kinases N terminal domain;;GHMP kinases C terminal	sp|P13045|GAL3_YEAST	Protein GAL3 OS=Saccharomyces cerevisiae (strain ATCC 204508 / S288c) OX=559292 GN=GAL3 PE=1 SV=2	851572
YLR208W	SEC13	Structural component of 3 complexes; subunit of the Nup84p nuclear pore subcomplex that contributes to nucleocytoplasmic transport and NPC biogenesis; subunit of the COPII vesicle coat required for ER-to-Golgi transport; subunit of SEACAT, a subcomplex of the coatomer-related, vacuolar-associated SEA complex, that inhibits the TORC1 inhibitory role of SEACIT (Iml1p-Npr2p-Npr3p), a GAP for Gtr1p, …	894	1817	1618	1500	1388	1498	1495	149.49	153.94	141.42	135.35	136.26	145.99	148.283	139.2	0.998207	-0.00258874	0.974736	0.991367	no	down	CAI6813690.1	ANM_collapsed_G0037850.mRNA.1.CDS.1 [Saccharomyces cerevisiae]	GO:0005635;;GO:0005783;;GO:1903432;;GO:0030433;;GO:0036503;;GO:0005789;;GO:0071944;;GO:0051028;;GO:0005198;;GO:0070863;;GO:0043547;;GO:0005773;;GO:0031410;;GO:0005634;;GO:0016020;;GO:0005774;;GO:0035859;;GO:1902953;;GO:0032527;;GO:0006606;;GO:0006913;;GO:0051664;;GO:0045893;;GO:0012507;;GO:1904263;;GO:0030127;;GO:0090114;;GO:0016192;;GO:0031080;;GO:0031081;;GO:0005643;;GO:0005829;;GO:0000139;;GO:…	cellular_component;;cellular_component;;biological_process;;biological_process;;biological_process;;cellular_component;;cellular_component;;biological_process;;molecular_function;;biological_process;;biological_process;;cellular_component;;cellular_component;;cellular_component;;cellular_component;;cellular_component;;cellular_component;;biological_process;;biological_process;;biological_process;…	nuclear envelope;;endoplasmic reticulum;;regulation of TORC1 signaling;;ER-associated ubiquitin-dependent protein catabolic process;;ERAD pathway;;endoplasmic reticulum membrane;;cell periphery;;mRNA transport;;structural molecule activity;;positive regulation of protein exit from endoplasmic reticulum;;positive regulation of GTPase activity;;vacuole;;cytoplasmic vesicle;;nucleus;;membrane;;vacuo…	K14299;K14004	SEH1;SEC13	sce03013;;sce04141	Nucleocytoplasmic transport;;Protein processing in endoplasmic reticulum	ENOG410XPFM	U:Intracellular trafficking, secretion, and vesicular transport	PF00400.38;;PF24814.1;;PF24807.1;;PF24817.1;;PF24105.1;;PF23414.1;;PF23775.1;;PF25047.1;;PF24796.1;;PF23393.2;;PF24805.1;;PF24797.1;;PF24782.1;;PF23609.1;;PF23389.1;;PF23869.1;;PF23769.1;;PF23756.1	WD40;;WD40_Prp19;;WD40_CDC20-Fz;;WD40_WDHD1_1st;;Beta-prop_CAF1B_HIR1;;Beta-prop_EML_2;;Beta-prop_RIG_2nd;;Beta-prop_TEP1_2nd;;WDR55;;Beta-prop_WDR90_POC16_2nd;;EIF3I;;Beta-prop_WDR35_TULP_N;;WD40_MABP1-WDR62_2nd;;Beta-prop_EIPR1;;Beta-prop_WDR19_1st;;Beta-prop_WDR75_1st;;Beta-prop_WDR75_2nd;;Beta-prop_HPS5	WD domain, G-beta repeat;;Prp19 WD40 domain;;CDC20/Fizzy WD40 domain;;WDHD1 first WD40 domain;;CAF1B/HIR1 beta-propeller domain;;Echinoderm microtubule-associated protein second beta-propeller;;RIG second beta-propeller;;TEP-1 second beta-propeller;;WDR55;;WDR90/POC16, second beta-propeller;;EIF3I;;WDR35/TULP4 N-terminal;;MABP1/WDR62 second WD40 domain;;EIPR1 beta-propeller;;WDR19 first beta-prop…	sp|Q04491|SEC13_YEAST	Protein transport protein SEC13 OS=Saccharomyces cerevisiae (strain ATCC 204508 / S288c) OX=559292 GN=SEC13 PE=1 SV=1	850905
YBL091C	MAP2	Methionine aminopeptidase; catalyzes the cotranslational removal of N-terminal methionine from nascent polypeptides; function is partially redundant with that of Map1p [Source:SGD;Acc:S000000187]	1266	2488	2452	2449	2257	2302	2008	125.92	143.88	142.65	135.23	128.55	119.91	137.483	127.897	1.00184	0.00265329	0.965963	0.988794	no	up	CAI7132210.1	CMF_collapsed_G0001200.mRNA.1.CDS.1 [Saccharomyces cerevisiae]	GO:0005737;;GO:0004177;;GO:0051604;;GO:0005634;;GO:0004239;;GO:0070006;;GO:0006508;;GO:0046872;;GO:0008235;;GO:0035551	cellular_component;;molecular_function;;biological_process;;cellular_component;;molecular_function;;molecular_function;;biological_process;;molecular_function;;molecular_function;;biological_process	cytoplasm;;aminopeptidase activity;;protein maturation;;nucleus;;obsolete methionyl aminopeptidase activity;;metalloaminopeptidase activity;;proteolysis;;metal ion binding;;metalloexopeptidase activity;;protein initiator methionine removal involved in protein maturation	K01265	map			COG0024	J:Translation, ribosomal structure and biogenesis	PF00557.29	Peptidase_M24	Metallopeptidase family M24	sp|B3LNM2|MAP2_YEAS1	Methionine aminopeptidase 2 OS=Saccharomyces cerevisiae (strain RM11-1a) OX=285006 GN=MAP2 PE=3 SV=1	852187
YLR412C-A		Putative protein of unknown function [Source:SGD;Acc:S000028572]	207	0	0	0	0	0	0	0	0	0	0	0	0	0	0	1	0	1	1	no test	no test	CAI4643826.1	BGN_3a_G0038610.mRNA.1.CDS.1 [Saccharomyces cerevisiae]	GO:0005575;;GO:0008150;;GO:0003674	cellular_component;;biological_process;;molecular_function	cellular_component;;biological_process;;molecular_function										sp|Q3E742|YL412_YEAST	Uncharacterized protein YLR412C-A OS=Saccharomyces cerevisiae (strain ATCC 204508 / S288c) OX=559292 GN=YLR412C-A PE=4 SV=1	1466424
YJL119C		Dubious open reading frame; unlikely to encode a functional protein, based on available experimental and comparative sequence data [Source:SGD;Acc:S000003655]	324	4.02	2.81	1.12	0	1.05	1.16	4.32	3.2	1.25	0	1.25	1.63	2.92333	0.96	3.5196	1.81541	0.264605	1	no	up	P47021.1	RecName: Full=Putative uncharacterized protein YJL119C [Saccharomyces cerevisiae S288C]	GO:0005575;;GO:0008150;;GO:0016020;;GO:0003674	cellular_component;;biological_process;;cellular_component;;molecular_function	cellular_component;;biological_process;;membrane;;molecular_function										sp|P47021|YJL9_YEAST	Putative uncharacterized protein YJL119C OS=Saccharomyces cerevisiae (strain ATCC 204508 / S288c) OX=559292 GN=YJL119C PE=5 SV=1
YDR165W	TRM82	Catalytic subunit of a tRNA methyltransferase complex; Trm8p and Trm82p comprise an enzyme that catalyzes a methyl-transfer from S-adenosyl-l-methionine to the N(7) atom of guanine at position 46 in tRNA; Trm8 lacks catalytic activity if not bound to Trm82p; relocalizes to the cytosol in response to hypoxia; mutation in human ortholog WDR4 causes microcephalic primordial dwarfism [Source:SGD;Acc:…	1335	863	736	827	641	608	549	40.77	40.32	44.98	35.84	31.68	30.58	42.0233	32.7	1.1996	0.262559	0.00336617	0.0308898	no	up	NP_010449.1	Trm82p [Saccharomyces cerevisiae S288C]	GO:0030488;;GO:0036265;;GO:0008033;;GO:0106143;;GO:0106004;;GO:0005634;;GO:0005654;;GO:0008047;;GO:0005515;;GO:0043527;;GO:0006400;;GO:0005829	biological_process;;biological_process;;biological_process;;cellular_component;;biological_process;;cellular_component;;cellular_component;;molecular_function;;molecular_function;;cellular_component;;biological_process;;cellular_component	tRNA methylation;;RNA (guanine-N7)-methylation;;tRNA processing;;tRNA (m7G46) methyltransferase complex;;tRNA (guanine-N7)-methylation;;nucleus;;nucleoplasm;;enzyme activator activity;;protein binding;;tRNA methyltransferase complex;;tRNA modification;;cytosol	K15443	TRM82, WDR4			ENOG4111WRP	S:Function unknown	PF25047.1;;PF24807.1;;PF24817.1;;PF23414.1	Beta-prop_TEP1_2nd;;WD40_CDC20-Fz;;WD40_WDHD1_1st;;Beta-prop_EML_2	TEP-1 second beta-propeller;;CDC20/Fizzy WD40 domain;;WDHD1 first WD40 domain;;Echinoderm microtubule-associated protein second beta-propeller	sp|Q03774|TRM82_YEAST	tRNA (guanine-N(7)-)-methyltransferase non-catalytic subunit TRM82 OS=Saccharomyces cerevisiae (strain ATCC 204508 / S288c) OX=559292 GN=TRM82 PE=1 SV=1	851743
YOR072W-B		Putative protein of unknown function; identified by expression profiling and mass spectrometry [Source:SGD;Acc:S000028516]	162	0	0	0	0	0	0	0	0	0	0	0	0	0	0	1	0	1	1	no test	no test	NP_878171.1	uncharacterized protein YOR072W-B [Saccharomyces cerevisiae S288C]	GO:0005575;;GO:0008150;;GO:0016020;;GO:0003674	cellular_component;;biological_process;;cellular_component;;molecular_function	cellular_component;;biological_process;;membrane;;molecular_function										sp|Q3E832|YO72B_YEAST	Uncharacterized protein YOR072W-B OS=Saccharomyces cerevisiae (strain ATCC 204508 / S288c) OX=559292 GN=YOR072W-B PE=1 SV=1	1466483
YML027W	YOX1	Homeobox transcriptional repressor; binds to Mcm1p and to early cell cycle boxes (ECBs) in the promoters of cell cycle-regulated genes expressed in M/G1 phase; expression is cell cycle-regulated; phosphorylated by Cdc28p; relocalizes from nucleus to cytoplasm upon DNA replication stress; YOX1 has a paralog, YHP1, that arose from the whole genome duplication [Source:SGD;Acc:S000004489]	1158	64	71	67	49	57	49	3.65	4.69	4.39	3.31	3.58	3.3	4.24333	3.39667	1.16091	0.215255	0.385102	0.679532	no	up	NP_013685.1	Yox1p [Saccharomyces cerevisiae S288C]	GO:0005737;;GO:0043565;;GO:0001227;;GO:0000122;;GO:0007049;;GO:0005634;;GO:0030154;;GO:0000082;;GO:0071930;;GO:0006355;;GO:0000790;;GO:0006357;;GO:0000785;;GO:0000977;;GO:0003677;;GO:0000978;;GO:0000981	cellular_component;;molecular_function;;molecular_function;;biological_process;;biological_process;;cellular_component;;biological_process;;biological_process;;biological_process;;biological_process;;cellular_component;;biological_process;;cellular_component;;molecular_function;;molecular_function;;molecular_function;;molecular_function	cytoplasm;;sequence-specific DNA binding;;transcriptional repressor activity, RNA polymerase II transcription regulatory region sequence-specific binding;;negative regulation of transcription from RNA polymerase II promoter;;cell cycle;;nucleus;;cell differentiation;;G1/S transition of mitotic cell cycle;;negative regulation of transcription involved in G1/S transition of mitotic cell cycle;;regu…	K12411	YOX1, YHP1	sce04111	Cell cycle - yeast	ENOG410YIJ3	K:Transcription	PF00046.35;;PF05920.17	Homeodomain;;Homeobox_KN	Homeodomain;;Homeobox KN domain	sp|P34161|YOX1_YEAST	Homeobox protein YOX1 OS=Saccharomyces cerevisiae (strain ATCC 204508 / S288c) OX=559292 GN=YOX1 PE=1 SV=2	854981
YMR202W	ERG2	C-8 sterol isomerase; catalyzes isomerization of delta-8 double bond to delta-7 position at an intermediate step in ergosterol biosynthesis; transcriptionally down-regulated when ergosterol is in excess; mutation is functionally complemented by human EBP [Source:SGD;Acc:S000004815]	669	5430	4693	4550	4449	4793	4517	718.6	715.38	685.4	699.17	703.59	716.33	706.46	706.363	0.945813	-0.0803737	0.224631	0.509407	no	down	NP_013929.1	C-8 sterol isomerase ERG2 [Saccharomyces cerevisiae S288C]	GO:0016126;;GO:0005783;;GO:0000247;;GO:0016021;;GO:0016020;;GO:0005789;;GO:0005515;;GO:0006696;;GO:0016853	biological_process;;cellular_component;;molecular_function;;cellular_component;;cellular_component;;cellular_component;;molecular_function;;biological_process;;molecular_function	sterol biosynthetic process;;endoplasmic reticulum;;C-8 sterol isomerase activity;;integral component of membrane;;membrane;;endoplasmic reticulum membrane;;protein binding;;ergosterol biosynthetic process;;isomerase activity	K09829	ERG2	sce00100	Steroid biosynthesis	ENOG410XP0Z	I:Lipid transport and metabolism	PF04622.18	ERG2_Sigma1R	ERG2 and Sigma1 receptor like protein	sp|P32352|ERG2_YEAST	C-8 sterol isomerase ERG2 OS=Saccharomyces cerevisiae (strain ATCC 204508 / S288c) OX=559292 GN=ERG2 PE=1 SV=1	855242
YJR118C	ILM1	Protein of unknown function; may be involved in mitochondrial DNA maintenance; required for slowed DNA synthesis-induced filamentous growth [Source:SGD;Acc:S000003879]	612	357	287	324	301	344	314	55.85	51.62	57.52	55.97	59.79	59.14	54.9967	58.3	0.896086	-0.158291	0.186311	0.457997	no	down	NP_012652.3	Ilm1p [Saccharomyces cerevisiae S288C]	GO:0000002;;GO:0005783;;GO:0016021;;GO:0016020;;GO:0005789;;GO:0003674;;GO:0005515	biological_process;;cellular_component;;cellular_component;;cellular_component;;cellular_component;;molecular_function;;molecular_function	mitochondrial genome maintenance;;endoplasmic reticulum;;integral component of membrane;;membrane;;endoplasmic reticulum membrane;;molecular_function;;protein binding					ENOG41127V3	S:Function unknown	PF10311.14	Ilm1	Increased loss of mitochondrial DNA protein 1	sp|P47155|ILM1_YEAST	Protein ILM1 OS=Saccharomyces cerevisiae (strain ATCC 204508 / S288c) OX=559292 GN=ILM1 PE=1 SV=1	853582
YBR094W	PBY1	Putative tubulin tyrosine ligase associated with P-bodies; may have a role in mRNA metabolism; yeast knockout collection strain identified as a pby1 null mutant is actually wild-type for PBY1 and deleted for mms4 [Source:SGD;Acc:S000000298]	2262	484	504	470	470	487	420	12.07	14.6	13.53	13.86	13.37	12.29	13.4	13.1733	0.943033	-0.08462	0.396834	0.69109	no	down	NP_009652.2	putative tubulin tyrosine ligase [Saccharomyces cerevisiae S288C]	GO:0005737;;GO:0016787;;GO:0000932;;GO:0006464;;GO:0036211;;GO:0003674;;GO:0004835;;GO:0008150;;GO:0016874;;GO:0005524	cellular_component;;molecular_function;;cellular_component;;biological_process;;biological_process;;molecular_function;;molecular_function;;biological_process;;molecular_function;;molecular_function	cytoplasm;;hydrolase activity;;cytoplasmic mRNA processing body;;cellular protein modification process;;protein modification process;;molecular_function;;tubulin-tyrosine ligase activity;;biological_process;;ligase activity;;ATP binding	K06047	TTL			ENOG410XQDM	S:Function unknown	PF03133.20;;PF01975.23;;PF14398.11	TTL;;SurE;;ATPgrasp_YheCD	Tubulin-tyrosine ligase family;;Survival protein SurE;;YheC/D like ATP-grasp	sp|P38254|TTL_YEAST	Probable tubulin--tyrosine ligase PBY1 OS=Saccharomyces cerevisiae (strain ATCC 204508 / S288c) OX=559292 GN=PBY1 PE=1 SV=2	852391
YML106W	URA5	Major orotate phosphoribosyltransferase (OPRTase) isozyme; catalyzes the fifth enzymatic step in de novo biosynthesis of pyrimidines, converting orotate into orotidine-5'-phosphate; URA5 has a paralog, URA10, that arose from the whole genome duplication [Source:SGD;Acc:S000004574]	681	2340	2009	2078	1776	1979	1765	299.94	296.71	303.36	270.29	281.3	270.89	300.003	274.16	1.03416	0.0484639	0.480952	0.750078	no	up	NP_013601.1	orotate phosphoribosyltransferase URA5 [Saccharomyces cerevisiae S288C]	GO:0005737;;GO:0006221;;GO:0044205;;GO:0006207;;GO:0005634;;GO:0072528;;GO:0055086;;GO:0016757;;GO:0004588;;GO:0046132	cellular_component;;biological_process;;biological_process;;biological_process;;cellular_component;;biological_process;;biological_process;;molecular_function;;molecular_function;;biological_process	cytoplasm;;pyrimidine nucleotide biosynthetic process;;'de novo' UMP biosynthetic process;;'de novo' pyrimidine nucleobase biosynthetic process;;nucleus;;pyrimidine-containing compound biosynthetic process;;nucleobase-containing small molecule metabolic process;;transferase activity, transferring glycosyl groups;;orotate phosphoribosyltransferase activity;;pyrimidine ribonucleoside biosynthetic p…	K00762	pyrE	sce01240;;sce00240	Biosynthesis of cofactors;;Pyrimidine metabolism	COG0461	F:Nucleotide transport and metabolism	PF00156.33	Pribosyltran	Phosphoribosyl transferase domain	sp|P13298|PYRE_YEAST	Orotate phosphoribosyltransferase 1 OS=Saccharomyces cerevisiae (strain ATCC 204508 / S288c) OX=559292 GN=URA5 PE=1 SV=2	854865
tD(GUC)L1		Aspartate tRNA (tRNA-Asp), predicted by tRNAscan-SE analysis [Source:SGD;Acc:S000006541]	72	0	0	0	0	0	0	0	0	0	0	0	0	0	0	1	0	1	1	no test	no test
YDL064W	UBC9	SUMO-conjugating enzyme involved in the Smt3p conjugation pathway; nuclear protein required for S- and M-phase cyclin degradation and mitotic control; involved in proteolysis mediated by the anaphase-promoting complex cyclosome (APCC) [Source:SGD;Acc:S000002222]	474	444	372	373	346	361	280	123.91	118.14	116.24	115.25	112.67	96.15	119.43	108.023	1.07253	0.101021	0.375803	0.670147	no	up	NP_010219.1	E2 SUMO-conjugating protein UBC9 [Saccharomyces cerevisiae S288C]	GO:0000794;;GO:0005634;;GO:0019789;;GO:0061656;;GO:0016740;;GO:0051301;;GO:0005515;;GO:0000022;;GO:0016925;;GO:0005524	cellular_component;;cellular_component;;molecular_function;;molecular_function;;molecular_function;;biological_process;;molecular_function;;biological_process;;biological_process;;molecular_function	condensed nuclear chromosome;;nucleus;;SUMO transferase activity;;SUMO conjugating enzyme activity;;transferase activity;;cell division;;protein binding;;mitotic spindle elongation;;protein sumoylation;;ATP binding	K10577;K04555;K10573;K06689	UBE2I, UBC9;UBE2G2, UBC7;UBE2A, UBC2, RAD6A;UBE2D, UBC4, UBC5	sce03013;;sce04141;;sce04120;;sce03083	Nucleocytoplasmic transport;;Protein processing in endoplasmic reticulum;;Ubiquitin mediated proteolysis;;Polycomb repressive complex	COG5078	O:Posttranslational modification, protein turnover, chaperones	PF00179.31	UQ_con	Ubiquitin-conjugating enzyme	sp|P50623|UBC9_YEAST	SUMO-conjugating enzyme UBC9 OS=Saccharomyces cerevisiae (strain ATCC 204508 / S288c) OX=559292 GN=UBC9 PE=1 SV=1	851495
YMR184W	ADD37	Protein of unknown function; involved in ER-associated protein degradation; green fluorescent protein (GFP)-fusion protein localizes to the cytoplasm and is induced in response to the DNA-damaging agent MMS; YMR184W is not an essential gene; protein abundance increases in response to DNA replication stress [Source:SGD;Acc:S000004796]	597	391	324	301	335	393	361	64.25	61.17	56.06	65.45	71.79	71.52	60.4933	69.5867	0.827559	-0.273067	0.0234574	0.123842	no	down	NP_013909.1	Add37p [Saccharomyces cerevisiae S288C]	GO:0005737;;GO:0003674;;GO:0036503;;GO:0030433	cellular_component;;molecular_function;;biological_process;;biological_process	cytoplasm;;molecular_function;;ERAD pathway;;ER-associated ubiquitin-dependent protein catabolic process					ENOG41118MA	O:Posttranslational modification, protein turnover, chaperones				sp|Q03233|ADD37_YEAST	Alpha1-proteinase inhibitor-degradation deficient protein 37 OS=Saccharomyces cerevisiae (strain ATCC 204508 / S288c) OX=559292 GN=ADD37 PE=1 SV=1	855222
YHR183W	GND1	6-phosphogluconate dehydrogenase (decarboxylating); catalyzes an NADPH regenerating reaction in the pentose phosphate pathway; required for growth on D-glucono-delta-lactone and adaptation to oxidative stress; GND1 has a paralog, GND2, that arose from the whole genome duplication [Source:SGD;Acc:S000001226]	1470	6272.93	5849.12	5817.82	4635.62	4668.04	4158.85	262.16	283.6	280.15	229.28	215.12	204.73	275.303	216.377	1.1852	0.245135	4.79181e-06	0.000131076	no	up	NP_012053.3	phosphogluconate dehydrogenase (decarboxylating) GND1 [Saccharomyces cerevisiae S288C]	GO:0005737;;GO:0050661;;GO:0008114;;GO:0019521;;GO:0005829;;GO:0005739;;GO:0046177;;GO:0006098;;GO:0004616;;GO:0034599;;GO:0009051;;GO:0016491	cellular_component;;molecular_function;;molecular_function;;biological_process;;cellular_component;;cellular_component;;biological_process;;biological_process;;molecular_function;;biological_process;;biological_process;;molecular_function	cytoplasm;;NADP binding;;phosphogluconate 2-dehydrogenase activity;;D-gluconate metabolic process;;cytosol;;mitochondrion;;D-gluconate catabolic process;;pentose-phosphate shunt;;phosphogluconate dehydrogenase (decarboxylating) activity;;cellular response to oxidative stress;;pentose-phosphate shunt, oxidative branch;;oxidoreductase activity	K00033	PGD, gnd, gntZ	sce00030;;sce00480	Pentose phosphate pathway;;Glutathione metabolism	COG0362	G:Carbohydrate transport and metabolism	PF00393.24;;PF03446.21	6PGD;;NAD_binding_2	6-phosphogluconate dehydrogenase, C-terminal domain;;NAD binding domain of 6-phosphogluconate dehydrogenase	sp|P38720|6PGD1_YEAST	6-phosphogluconate dehydrogenase, decarboxylating 1 OS=Saccharomyces cerevisiae (strain ATCC 204508 / S288c) OX=559292 GN=GND1 PE=1 SV=1	856589
YDL133W	SRF1	Regulator of phospholipase D (Spo14p); interacts with Spo14p and regulates its catalytic activity; capable of buffering the toxicity of C16:0 platelet activating factor, a lipid that accumulates intraneuronally in Alzheimer's patients [Source:SGD;Acc:S000002291]	1314	388	345	353	313	366	339	18.71	19.29	19.59	17.87	19.47	19.28	19.1967	18.8733	0.947338	-0.0780496	0.495693	0.759592	no	down	NP_010149.1	Srf1p [Saccharomyces cerevisiae S288C]	GO:0000324;;GO:0016021;;GO:0016020;;GO:0016042;;GO:0071944;;GO:0003674;;GO:0043085	cellular_component;;cellular_component;;cellular_component;;biological_process;;cellular_component;;molecular_function;;biological_process	fungal-type vacuole;;integral component of membrane;;membrane;;lipid catabolic process;;cell periphery;;molecular_function;;positive regulation of catalytic activity					ENOG4111NER	S:Function unknown	PF01284.28	MARVEL	Membrane-associating domain	sp|Q12516|SRF1_YEAST	Regulator of phospholipase D SRF1 OS=Saccharomyces cerevisiae (strain ATCC 204508 / S288c) OX=559292 GN=SRF1 PE=1 SV=1	851423
YNL047C	SLM2	Phosphoinositide PI4,5P(2) binding protein, forms a complex with Slm1p; acts downstream of Mss4p in a pathway regulating actin cytoskeleton organization in response to stress; TORC2 complex substrate and effector; SLM2 has a paralog, SLM1, that arose from the whole genome duplication [Source:SGD;Acc:S000004992]	1971	200	239	241	207	189	184	5.85	8.12	8.14	7.17	6.09	6.33	7.37	6.53	1.04441	0.0626834	0.671662	0.865265	no	up	NP_014351.3	phosphatidylinositol 4,5-bisphosphate-binding protein [Saccharomyces cerevisiae S288C]	GO:0016197;;GO:0031932;;GO:0070941;;GO:0030950;;GO:0035091;;GO:0051017;;GO:0031929;;GO:0030036;;GO:0001558;;GO:0071944;;GO:0005546;;GO:0005515;;GO:0005886;;GO:0072659;;GO:0038203	biological_process;;cellular_component;;biological_process;;biological_process;;molecular_function;;biological_process;;biological_process;;biological_process;;biological_process;;cellular_component;;molecular_function;;molecular_function;;cellular_component;;biological_process;;biological_process	endosomal transport;;TORC2 complex;;eisosome assembly;;establishment or maintenance of actin cytoskeleton polarity;;phosphatidylinositol binding;;actin filament bundle assembly;;TOR signaling;;actin cytoskeleton organization;;regulation of cell growth;;cell periphery;;phosphatidylinositol-4,5-bisphosphate binding;;protein binding;;plasma membrane;;protein localization to plasma membrane;;TORC2 si…					ENOG410ZY2P	U:Intracellular trafficking, secretion, and vesicular transport	PF20400.3;;PF20399.4;;PF00169.35	BAR_4;;PH_20;;PH	BAR-like domain;;PH domain;;PH domain	sp|P53955|SLM2_YEAST	Phosphatidylinositol 4,5-bisphosphate-binding protein SLM2 OS=Saccharomyces cerevisiae (strain ATCC 204508 / S288c) OX=559292 GN=SLM2 PE=1 SV=1	855680
YDL188C	PPH22	Catalytic subunit of protein phosphatase 2A (PP2A); functionally redundant with Pph21p; methylated at C terminus; forms alternate complexes with several regulatory subunits; involved in signal transduction and regulation of mitosis; protein abundance increases in response to DNA replication stress; dephosphorylates Tel1p/Mec1p-phosphorylated Cdc13p to promote telomerase release from telomeres at …	1134	641.68	646.66	620.7	568.67	625.1	551.52	37.61	43.92	41.83	39.47	40.45	38.2	41.12	39.3733	0.973479	-0.0387778	0.669842	0.864054	no	down	NP_010093.1	phosphoprotein phosphatase 2A catalytic subunit PPH22 [Saccharomyces cerevisiae S288C]	GO:1903432;;GO:0017018;;GO:0000086;;GO:0006470;;GO:0000082;;GO:0000781;;GO:0000780;;GO:0034399;;GO:0005634;;GO:0046872;;GO:0016787;;GO:0000278;;GO:0070262;;GO:0031929;;GO:2000198;;GO:0000779;;GO:2000786;;GO:0007015;;GO:0000159;;GO:0007117;;GO:0005829;;GO:0004722;;GO:0004721;;GO:0005515;;GO:0006417	biological_process;;molecular_function;;biological_process;;biological_process;;biological_process;;cellular_component;;cellular_component;;cellular_component;;cellular_component;;molecular_function;;molecular_function;;biological_process;;biological_process;;biological_process;;biological_process;;cellular_component;;biological_process;;biological_process;;cellular_component;;biological_process;…	regulation of TORC1 signaling;;myosin phosphatase activity;;G2/M transition of mitotic cell cycle;;protein dephosphorylation;;G1/S transition of mitotic cell cycle;;chromosome, telomeric region;;condensed nuclear chromosome, centromeric region;;nuclear periphery;;nucleus;;metal ion binding;;hydrolase activity;;mitotic cell cycle;;peptidyl-serine dephosphorylation;;TOR signaling;;negative regulati…	K15427;K04382;K17615;K15423	SIT4, PPH1;PPP2C;PPG1;PPP4C	sce04136;;sce04113;;sce03015;;sce04111;;sce04138	Autophagy - other;;Meiosis - yeast;;mRNA surveillance pathway;;Cell cycle - yeast;;Autophagy - yeast	COG0639	T:Signal transduction mechanisms	PF00149.33	Metallophos	Calcineurin-like phosphoesterase	sp|P23595|PP2A2_YEAST	Serine/threonine-protein phosphatase PP2A-2 catalytic subunit OS=Saccharomyces cerevisiae (strain ATCC 204508 / S288c) OX=559292 GN=PPH22 PE=1 SV=1	851339
YFL042C		Putative sterol transfer protein; one of six StART-like domain-containing proteins in yeast that may be involved in sterol transfer between intracellular membranes; conserved across eukaryotes; has both GRAM and StART-like (VASt) domains; localizes to membrane contact sites throughout the cell, including nucleus-vacuole junctions and ER-mitochondrial contact sites [Source:SGD;Acc:S000001852]	2025	831	744	729	886	757	687	23.56	24.5	23.86	29.71	23.65	22.89	23.9733	25.4167	0.879448	-0.185331	0.0471849	0.199524	no	down	NP_116611.1	Lam5p [Saccharomyces cerevisiae S288C]	GO:0032934;;GO:0005783;;GO:0032366;;GO:0016021;;GO:0016020;;GO:0140268;;GO:0005739;;GO:0005789;;GO:0071561;;GO:0044233;;GO:0120015;;GO:0005886;;GO:0043226;;GO:0032541	molecular_function;;cellular_component;;biological_process;;cellular_component;;cellular_component;;cellular_component;;cellular_component;;cellular_component;;cellular_component;;cellular_component;;molecular_function;;cellular_component;;cellular_component;;cellular_component	sterol binding;;endoplasmic reticulum;;intracellular sterol transport;;integral component of membrane;;membrane;;endoplasmic reticulum-plasma membrane contact site;;mitochondrion;;endoplasmic reticulum membrane;;nucleus-vacuole junction;;ER-mitochondrion membrane contact site;;sterol transfer activity;;plasma membrane;;organelle;;cortical endoplasmic reticulum					ENOG410XRQQ	S:Function unknown	PF16016.11;;PF02893.26	VASt;;GRAM	VAD1 Analog of StAR-related lipid transfer domain;;GRAM domain	sp|P43560|LAM5_YEAST	Membrane-anchored lipid-binding protein LAM5 OS=Saccharomyces cerevisiae (strain ATCC 204508 / S288c) OX=559292 GN=LAM5 PE=1 SV=2	850501
YJR010W	MET3	ATP sulfurylase; catalyzes the primary step of intracellular sulfate activation, essential for assimilatory reduction of sulfate to sulfide, involved in methionine metabolism; human homolog PAPSS2 complements yeast null mutant [Source:SGD;Acc:S000003771]	1536	259	314	265	340	365	348	10.25	14.41	12.08	15.92	15.92	16.21	12.2467	16.0167	0.708228	-0.497714	8.48253e-05	0.00163282	no	down	NP_012543.3	sulfate adenylyltransferase [Saccharomyces cerevisiae S288C]	GO:0005737;;GO:0016779;;GO:0000103;;GO:0000096;;GO:0005739;;GO:0019344;;GO:0010134;;GO:0006790;;GO:0070814;;GO:0019379;;GO:0009086;;GO:0004781;;GO:0005524	cellular_component;;molecular_function;;biological_process;;biological_process;;cellular_component;;biological_process;;biological_process;;biological_process;;biological_process;;biological_process;;biological_process;;molecular_function;;molecular_function	cytoplasm;;nucleotidyltransferase activity;;sulfate assimilation;;sulfur amino acid metabolic process;;mitochondrion;;cysteine biosynthetic process;;sulfate assimilation via adenylyl sulfate reduction;;sulfur compound metabolic process;;hydrogen sulfide biosynthetic process;;sulfate assimilation, phosphoadenylyl sulfate reduction by phosphoadenylyl-sulfate reductase (thioredoxin;;methionine biosy…	K00958	sat, met3	sce00261;;sce00920;;sce00450;;sce00230	Monobactam biosynthesis;;Sulfur metabolism;;Selenocompound metabolism;;Purine metabolism	COG2046	P:Inorganic ion transport and metabolism	PF01747.23;;PF14306.12	ATP-sulfurylase;;PUA_2	ATP-sulfurylase;;PUA-like domain	sp|P08536|MET3_YEAST	Sulfate adenylyltransferase OS=Saccharomyces cerevisiae (strain ATCC 204508 / S288c) OX=559292 GN=MET3 PE=1 SV=2	853466
YNL076W	MKS1	Pleiotropic negative transcriptional regulator; involved in Ras-CAMP and lysine biosynthetic pathways and nitrogen regulation; involved in retrograde (RTG) mitochondria-to-nucleus signaling [Source:SGD;Acc:S000005020]	1755	624	659	626	590	605	489	20.97	25.71	24.27	23.46	22.41	19.33	23.65	21.7333	1.01109	0.0159071	0.866724	0.95191	no	up	NP_014323.1	Mks1p [Saccharomyces cerevisiae S288C]	GO:0005737;;GO:0031930;;GO:0000122;;GO:0005634;;GO:0003674;;GO:0005515;;GO:2000220;;GO:0006808	cellular_component;;biological_process;;biological_process;;cellular_component;;molecular_function;;molecular_function;;biological_process;;biological_process	cytoplasm;;mitochondria-nucleus signaling pathway;;negative regulation of transcription from RNA polymerase II promoter;;nucleus;;molecular_function;;protein binding;;regulation of pseudohyphal growth;;regulation of nitrogen utilization					ENOG41116W8	K:Transcription	PF08550.15	GATA_AreA	Nitrogen regulatory protein areA, GATA-like domain	sp|P34072|MKS1_YEAST	Negative regulator of RAS-cAMP pathway OS=Saccharomyces cerevisiae (strain ATCC 204508 / S288c) OX=559292 GN=MKS1 PE=1 SV=2	855648
YAL001C	TFC3	Subunit of RNA polymerase III transcription initiation factor complex; part of the TauB domain of TFIIIC that binds DNA at the BoxB promoter sites of tRNA and similar genes; cooperates with Tfc6p in DNA binding; largest of six subunits of the RNA polymerase III transcription initiation factor complex (TFIIIC) [Source:SGD;Acc:S000000001]	3483	544	563	544	586	475	441	8.36	10.06	9.67	10.65	8.04	7.94	9.36333	8.87667	0.979014	-0.0305985	0.77823	0.912527	no	down	NP_009400.1	transcription factor TFIIIC subunit TFC3 [Saccharomyces cerevisiae S288C]	GO:0000127;;GO:0005634;;GO:0071168;;GO:0001003;;GO:0001002;;GO:0005654;;GO:0008301;;GO:0005739;;GO:0003677;;GO:0006384;;GO:0006383;;GO:0042791	cellular_component;;cellular_component;;biological_process;;molecular_function;;molecular_function;;cellular_component;;molecular_function;;cellular_component;;molecular_function;;biological_process;;biological_process;;biological_process	transcription factor TFIIIC complex;;nucleus;;protein localization to chromatin;;RNA polymerase III type 2 promoter sequence-specific DNA binding;;RNA polymerase III type 1 promoter sequence-specific DNA binding;;nucleoplasm;;DNA binding, bending;;mitochondrion;;DNA binding;;transcription initiation from RNA polymerase III promoter;;transcription from RNA polymerase III promoter;;5S class rRNA tr…	K15204	TFC3			ENOG4111TK5	K:Transcription	PF20222.3;;PF21552.3;;PF04182.18;;PF24657.1	DUF6581;;TFC3_eWH;;B-block_TFIIIC;;DUF7646	Family of unknown function (DUF6581;;Transcription factor tau 138 kDa subunit, extended winged helix;;B-block binding subunit of TFIIIC;;Domain of unknown function (DUF7646	sp|P34111|TFC3_YEAST	Transcription factor tau 138 kDa subunit OS=Saccharomyces cerevisiae (strain ATCC 204508 / S288c) OX=559292 GN=TFC3 PE=1 SV=1	851262
YFR036W-A		Dubious open reading frame; unlikely to encode a functional protein, based on available experimental and comparative sequence data; almost completely overlaps verified ORF RSC8/YFR037C [Source:SGD;Acc:S000028767]	651	350.67	411.71	386.43	300.63	320.48	297.31	48.78	65.93	61.14	49.68	49.47	49.63	58.6167	49.5933	1.11472	0.15668	0.19326	0.468164	no	up	A0A023PZD0.1	RecName: Full=Putative uncharacterized protein YFR036W-A [Saccharomyces cerevisiae S288C]	GO:0042393;;GO:0031492;;GO:0000785;;GO:0008270;;GO:0003677;;GO:0006303;;GO:0016021;;GO:0016020;;GO:0016043;;GO:0016514;;GO:0006368;;GO:0008150;;GO:0045893;;GO:0016586;;GO:0006338;;GO:0006337;;GO:0005575;;GO:0006355;;GO:0071565;;GO:0071564;;GO:0003674;;GO:0005634	molecular_function;;molecular_function;;cellular_component;;molecular_function;;molecular_function;;biological_process;;cellular_component;;cellular_component;;biological_process;;cellular_component;;biological_process;;biological_process;;biological_process;;cellular_component;;biological_process;;biological_process;;cellular_component;;biological_process;;cellular_component;;cellular_component;…	histone binding;;nucleosomal DNA binding;;chromatin;;zinc ion binding;;DNA binding;;double-strand break repair via nonhomologous end joining;;integral component of membrane;;membrane;;cellular component organization;;SWI/SNF complex;;transcription elongation from RNA polymerase II promoter;;biological_process;;positive regulation of transcription, DNA-templated;;RSC complex;;chromatin remodeling;…	K11762	RSC8, SWH3, SSR2			COG5259;;COG5259	B:Chromatin structure and dynamics;;K:Transcription				sp|A0A023PZD0|YF036_YEAST	Putative uncharacterized protein YFR036W-A OS=Saccharomyces cerevisiae (strain ATCC 204508 / S288c) OX=559292 GN=YFR036W-A PE=5 SV=1
YNL317W	PFS2	Integral subunit of the pre-mRNA CPF complex; the cleavage and polyadenylation factor (CPF) complex plays an essential role in mRNA 3'-end formation by bridging different processing factors and thereby promoting the assembly of the processing complex [Source:SGD;Acc:S000005261]	1398	457	415	419	439	427	387	20.35	21.44	21.49	23.14	20.97	20.31	21.0933	21.4733	0.916128	-0.126379	0.216586	0.498078	no	down	AJT03703.1	Pfs2p [Saccharomyces cerevisiae YJM271]	GO:0005847;;GO:0031124;;GO:0005634;;GO:0003723;;GO:0005515;;GO:0030846;;GO:0098789;;GO:0006378;;GO:0006397	cellular_component;;biological_process;;cellular_component;;molecular_function;;molecular_function;;biological_process;;biological_process;;biological_process;;biological_process	mRNA cleavage and polyadenylation specificity factor complex;;mRNA 3'-end processing;;nucleus;;RNA binding;;protein binding;;termination of RNA polymerase II transcription, poly(A)-coupled;;pre-mRNA cleavage required for polyadenylation;;mRNA polyadenylation;;mRNA processing	K15542	PFS2	sce03015	mRNA surveillance pathway	COG2319	S:Function unknown	PF00400.38;;PF24814.1;;PF24807.1;;PF24817.1;;PF24796.1;;PF23414.1;;PF24805.1;;PF24105.1;;PF23409.1;;PF12894.13;;PF23383.1;;PF23389.1;;PF25047.1;;PF24782.1;;PF23342.1;;PF23393.2;;PF23775.1;;PF23609.1;;PF23381.1;;PF23869.1;;PF24797.1;;PF23341.1;;PF24780.1;;PF23761.1	WD40;;WD40_Prp19;;WD40_CDC20-Fz;;WD40_WDHD1_1st;;WDR55;;Beta-prop_EML_2;;EIF3I;;Beta-prop_CAF1B_HIR1;;Beta-prop_EML;;ANAPC4_WD40;;Beta-prop_IFT140_1st;;Beta-prop_WDR19_1st;;Beta-prop_TEP1_2nd;;WD40_MABP1-WDR62_2nd;;WDR90_beta-prop_4th;;Beta-prop_WDR90_POC16_2nd;;Beta-prop_RIG_2nd;;Beta-prop_EIPR1;;Beta-prop_IFT122_1st;;Beta-prop_WDR75_1st;;Beta-prop_WDR35_TULP_N;;PEP5_VPS11_N;;WD40_MABP1-WDR62_1s…	WD domain, G-beta repeat;;Prp19 WD40 domain;;CDC20/Fizzy WD40 domain;;WDHD1 first WD40 domain;;WDR55;;Echinoderm microtubule-associated protein second beta-propeller;;EIF3I;;CAF1B/HIR1 beta-propeller domain;;Echinoderm microtubule-associated protein first beta-propeller;;Anaphase-promoting complex subunit 4 WD40 domain;;IFT140 first beta-propeller;;WDR19 first beta-propeller;;TEP-1 second beta-pr…	sp|P42841|PFS2_YEAST	Polyadenylation factor subunit 2 OS=Saccharomyces cerevisiae (strain ATCC 204508 / S288c) OX=559292 GN=PFS2 PE=1 SV=1	855399
YDR524C-B		Putative protein of unknown function; SWAT-GFP and mCherry fusion proteins localize to the endoplasmic reticulum; YDR524C-B has a paralog, YCL048W-A, that arose from the whole genome duplication [Source:SGD;Acc:S000028739]	201	529	708	643	500	602	467	6079.42	6545.23	6207.44	7082.9	6927.31	6814.5	6277.36	6941.57	1.07193	0.100209	0.406768	0.699816	no	up	NP_878067.1	uncharacterized protein YDR524C-B [Saccharomyces cerevisiae S288C]	GO:0016020;;GO:0005783;;GO:0005886;;GO:0008150;;GO:0098552;;GO:0003674;;GO:0031225	cellular_component;;cellular_component;;cellular_component;;biological_process;;cellular_component;;molecular_function;;cellular_component	membrane;;endoplasmic reticulum;;plasma membrane;;biological_process;;side of membrane;;molecular_function;;anchored component of membrane										sp|Q3E6R4|YD24B_YEAST	Uncharacterized protein YDR524C-B OS=Saccharomyces cerevisiae (strain ATCC 204508 / S288c) OX=559292 GN=YDR524C-B PE=3 SV=1	1466438
YBR046C	ZTA1	NADPH-dependent quinone reductase; GFP-tagged protein localizes to the cytoplasm and nucleus; has similarity to E. coli quinone oxidoreductase and to human zeta-crystallin [Source:SGD;Acc:S000000250]	1005	771	692	637	774	855	752	53.45	55.54	50.7	63.57	65.48	61.73	53.23	63.5933	0.783766	-0.351505	6.50906e-05	0.00130569	no	down	NP_009602.1	NADPH:quinone reductase [Saccharomyces cerevisiae S288C]	GO:0005737;;GO:0035925;;GO:0005634;;GO:0070402;;GO:0017091;;GO:0008270;;GO:0032440;;GO:0034599;;GO:0003960;;GO:0005829;;GO:0016491	cellular_component;;molecular_function;;cellular_component;;molecular_function;;molecular_function;;molecular_function;;molecular_function;;biological_process;;molecular_function;;cellular_component;;molecular_function	cytoplasm;;mRNA 3'-UTR AU-rich region binding;;nucleus;;NADPH binding;;AU-rich element binding;;zinc ion binding;;2-alkenal reductase [NAD(P)] activity;;cellular response to oxidative stress;;NADPH:quinone reductase activity;;cytosol;;oxidoreductase activity	K13953;K00344	adhP;qor, CRYZ	sce00350;;sce00071;;sce00010;;sce00620	Tyrosine metabolism;;Fatty acid degradation;;Glycolysis / Gluconeogenesis;;Pyruvate metabolism	COG0604	C:Energy production and conversion	PF00107.32;;PF13602.12;;PF08240.17	ADH_zinc_N;;ADH_zinc_N_2;;ADH_N	Zinc-binding dehydrogenase;;Zinc-binding dehydrogenase;;Alcohol dehydrogenase GroES-like domain	sp|P38230|QOR_YEAST	Probable quinone oxidoreductase OS=Saccharomyces cerevisiae (strain ATCC 204508 / S288c) OX=559292 GN=ZTA1 PE=1 SV=1	852335
YOR173W	DCS2	m(7)GpppX pyrophosphatase regulator; non-essential, stress induced regulatory protein; modulates m7G-oligoribonucleotide metabolism; inhibits Dcs1p; regulated by Msn2p, Msn4p, and the Ras-cAMP-cAPK signaling pathway; mutant has increased aneuploidy tolerance; DCS2 has a paralog, DCS1, that arose from the whole genome duplication [Source:SGD;Acc:S000005699]	1062	935	786	760	1112	1126	1047	59.98	58.39	56.01	84.49	79.77	79.45	58.1267	81.2367	0.670307	-0.577106	3.58905e-12	4.55969e-10	no	down	NP_014816.2	5'-(N(7)-methyl 5'-triphosphoguanosine)-(mRNA) diphosphatase [Saccharomyces cerevisiae S288C]	GO:0090342;;GO:0000184;;GO:0110156;;GO:0000340;;GO:0004857;;GO:0005737;;GO:0000288;;GO:0031670;;GO:0005634;;GO:0050072;;GO:0048471;;GO:0042803;;GO:0016787;;GO:0007584;;GO:0006970;;GO:0009267;;GO:0009408;;GO:0006979;;GO:0000290;;GO:0000932;;GO:0000956;;GO:0005515;;GO:0046982	biological_process;;biological_process;;biological_process;;molecular_function;;molecular_function;;cellular_component;;biological_process;;biological_process;;cellular_component;;molecular_function;;cellular_component;;molecular_function;;molecular_function;;biological_process;;biological_process;;biological_process;;biological_process;;biological_process;;biological_process;;cellular_component;…	regulation of cell aging;;nuclear-transcribed mRNA catabolic process, nonsense-mediated decay;;methylguanosine-cap decapping;;RNA 7-methylguanosine cap binding;;enzyme inhibitor activity;;cytoplasm;;nuclear-transcribed mRNA catabolic process, deadenylation-dependent decay;;cellular response to nutrient;;nucleus;;m7G(5')pppN diphosphatase activity;;perinuclear region of cytoplasm;;protein homodime…	K12584	DCPS, DCS	sce03018	RNA degradation	COG5075	S:Function unknown	PF11969.13;;PF05652.17	DcpS_C;;DcpS	Scavenger mRNA decapping enzyme C-term binding;;Scavenger mRNA decapping enzyme (DcpS) N-terminal	sp|Q12123|DCS2_YEAST	Inactive diphosphatase DCS2 OS=Saccharomyces cerevisiae (strain ATCC 204508 / S288c) OX=559292 GN=DCS2 PE=1 SV=3	854344
YKR076W	ECM4	S-glutathionyl-(chloro)hydroquinone reductase (GS-HQR); glutathione transferase involved in cell-surface biosynthesis and architecture; catalyzes glutathione (GSH)-dependent reduction of GS-trichloro-p-hydroquinone to trichloro-p-hydroquinone; expression upregulated upon exposure to genotoxic agents, such as methyl methanesulfonate, cisplatin and bleomycin; not an essential gene; similar to YGR15…	1113	430	402	397	498	500	433	25.86	28	27.44	35.46	33.19	30.77	27.1	33.14	0.764282	-0.387823	0.000108308	0.00197791	no	down	NP_013002.3	S-glutathionyl-(chloro)hydroquinone reductase [Saccharomyces cerevisiae S288C]	GO:0005737;;GO:0045174;;GO:0004364;;GO:0098869;;GO:0071555;;GO:0016740;;GO:0006749;;GO:0016491	cellular_component;;molecular_function;;molecular_function;;biological_process;;biological_process;;molecular_function;;biological_process;;molecular_function	cytoplasm;;glutathione dehydrogenase (ascorbate) activity;;glutathione transferase activity;;cellular oxidant detoxification;;cell wall organization;;transferase activity;;glutathione metabolic process;;oxidoreductase activity	K07393	ECM4, yqjG			COG0435	O:Posttranslational modification, protein turnover, chaperones	PF13410.11;;PF13409.12	GST_C_2;;GST_N_2	Glutathione S-transferase, C-terminal domain;;Glutathione S-transferase, N-terminal domain	sp|P36156|GTO2_YEAST	Glutathione S-transferase omega-like 2 OS=Saccharomyces cerevisiae (strain ATCC 204508 / S288c) OX=559292 GN=ECM4 PE=1 SV=1	853951
YDL063C	SYO1	Transport adaptor or symportin; facilitates synchronized nuclear coimport of the two 5S-rRNA binding proteins Rpl5p and Rpl11p; binds to nascent Rpl5p during translation; required for biogenesis of the large ribosomal subunit; green fluorescent protein (GFP)-fusion protein localizes to the cytoplasm and nucleus [Source:SGD;Acc:S000002221]	1863	501.81	494.14	586.45	380.18	416.8	324.07	15.7	17.95	21.17	14.07	14.37	11.92	18.2733	13.4533	1.25946	0.332802	0.00298123	0.027973	no	up	NP_010220.1	Syo1p [Saccharomyces cerevisiae S288C]	GO:0005737;;GO:0042273;;GO:0005634;;GO:0006606;;GO:0042254;;GO:0051082;;GO:0015031	cellular_component;;biological_process;;cellular_component;;biological_process;;biological_process;;molecular_function;;biological_process	cytoplasm;;ribosomal large subunit biogenesis;;nucleus;;protein import into nucleus;;ribosome biogenesis;;unfolded protein binding;;protein transport					ENOG4110X0F	S:Function unknown				sp|Q07395|SYO1_YEAST	Synchronized import protein 1 OS=Saccharomyces cerevisiae (strain ATCC 204508 / S288c) OX=559292 GN=SYO1 PE=1 SV=1	851497
YBR295W	PCA1	Cadmium transporting P-type ATPase; may also have a role in copper and iron homeostasis; stabilized by Cd binding, which prevents ubiquitination; S288C and other lab strains contain a G970R mutation which eliminates Cd transport function [Source:SGD;Acc:S000000499]	3651	642	571	570	621	616	489	9.37	9.69	9.62	10.72	9.9	8.37	9.56	9.66333	0.920241	-0.119916	0.208265	0.487159	no	down	NP_009854.2	cation-transporting P-type ATPase PCA1 [Saccharomyces cerevisiae S288C]	GO:0005887;;GO:0035434;;GO:0016887;;GO:0005839;;GO:0016020;;GO:0000166;;GO:0015691;;GO:0070574;;GO:0006812;;GO:0046686;;GO:0046872;;GO:0005524;;GO:0006875;;GO:0005215;;GO:0006811;;GO:0030003;;GO:0005886;;GO:0008551;;GO:0055085;;GO:0070628;;GO:0005507;;GO:0019829;;GO:0098655	cellular_component;;biological_process;;molecular_function;;cellular_component;;cellular_component;;molecular_function;;biological_process;;biological_process;;biological_process;;biological_process;;molecular_function;;molecular_function;;biological_process;;molecular_function;;biological_process;;biological_process;;cellular_component;;molecular_function;;biological_process;;molecular_function;…	integral component of plasma membrane;;copper ion transmembrane transport;;ATPase activity;;proteasome core complex;;membrane;;nucleotide binding;;cadmium ion transport;;cadmium ion transmembrane transport;;cation transport;;response to cadmium ion;;metal ion binding;;ATP binding;;cellular metal ion homeostasis;;transporter activity;;ion transport;;cellular cation homeostasis;;plasma membrane;;ca…	K01532;K17686;K01535;K01537	PCA1, CAD2;copA, ctpA, ATP7;PMA1, PMA2;ATP2C	sce00190	Oxidative phosphorylation	COG2217	P:Inorganic ion transport and metabolism	PF00122.25;;PF24534.1;;PF00702.32;;PF00403.32	E1-E2_ATPase;;HMA_PCA1;;Hydrolase;;HMA	E1-E2 ATPase;;PCA1 HMA heavy metal-associated domain;;haloacid dehalogenase-like hydrolase;;Heavy-metal-associated domain	sp|P38360|ATU1_YEAST	P-type cation-transporting ATPase OS=Saccharomyces cerevisiae (strain ATCC 204508 / S288c) OX=559292 GN=PCA1 PE=1 SV=2	852598
YIL101C	XBP1	Transcriptional repressor; binds promoter sequences of cyclin genes, CYS3, and SMF2; not expressed during log phase of growth, but induced by stress or starvation during mitosis, and late in meiosis; represses 15% of all yeast genes as cells transition to quiescence; important for maintaining G1 arrest and for longevity of quiescent cells; member of Swi4p/Mbp1p family; phosphorylated by Cdc28p; r…	1944	205	200	244	209	241	179	6.1	6.91	8.38	7.35	7.9	6.26	7.13	7.17	0.921182	-0.118442	0.418181	0.70797	no	down	NP_012165.1	Xbp1p [Saccharomyces cerevisiae S288C]	GO:0005737;;GO:0043565;;GO:0006995;;GO:0051321;;GO:0000122;;GO:0003700;;GO:0005634;;GO:0071470;;GO:0070314;;GO:0031065;;GO:0033309;;GO:0030907;;GO:0006530;;GO:0042597;;GO:0003677;;GO:0042149;;GO:0034599;;GO:0034605;;GO:0000981;;GO:0004067	cellular_component;;molecular_function;;biological_process;;biological_process;;biological_process;;molecular_function;;cellular_component;;biological_process;;biological_process;;biological_process;;cellular_component;;cellular_component;;biological_process;;cellular_component;;molecular_function;;biological_process;;biological_process;;biological_process;;molecular_function;;molecular_function	cytoplasm;;sequence-specific DNA binding;;cellular response to nitrogen starvation;;meiotic cell cycle;;negative regulation of transcription from RNA polymerase II promoter;;transcription factor activity, sequence-specific DNA binding;;nucleus;;cellular response to osmotic stress;;G1 to G0 transition;;positive regulation of histone deacetylation;;SBF transcription complex;;MBF transcription compl…					ENOG4111TMM	S:Function unknown				sp|P40489|XBP1_YEAST	Transcriptional repressor XBP1 OS=Saccharomyces cerevisiae (strain ATCC 204508 / S288c) OX=559292 GN=XBP1 PE=1 SV=1	854706
YPL032C	SVL3	Protein of unknown function; mutant phenotype suggests a potential role in vacuolar function; green fluorescent protein (GFP)-fusion protein localizes to the cell periphery, cytoplasm, bud, and bud neck; relocalizes from bud neck to cytoplasm upon DNA replication stress; SVL3 has a paralog, PAM1, that arose from the whole genome duplication [Source:SGD;Acc:S000005953]	2478	1318	1394	1378	1294	1201	989	29.6	36.37	35.75	34.37	29.7	26.07	33.9067	30.0467	1.04775	0.0672948	0.427182	0.712844	no	up	NP_015293.1	Svl3p [Saccharomyces cerevisiae S288C]	GO:0005737;;GO:0006897;;GO:0071944;;GO:0003674;;GO:0005938;;GO:0005935;;GO:0005934;;GO:0005933;;GO:0016491	cellular_component;;biological_process;;cellular_component;;molecular_function;;cellular_component;;cellular_component;;cellular_component;;cellular_component;;molecular_function	cytoplasm;;endocytosis;;cell periphery;;molecular_function;;cell cortex;;cellular bud neck;;cellular bud tip;;cellular bud;;oxidoreductase activity					ENOG410YABG	S:Function unknown	PF08546.17	ApbA_C	Ketopantoate reductase PanE/ApbA C terminal	sp|Q03088|SVL3_YEAST	Styryl dye vacuolar localization protein 3 OS=Saccharomyces cerevisiae (strain ATCC 204508 / S288c) OX=559292 GN=SVL3 PE=1 SV=1	856075
YBR047W	FMP23	Putative protein of unknown function; proposed to be involved in iron or copper homeostasis; the authentic, non-tagged protein is detected in highly purified mitochondria in high-throughput studies [Source:SGD;Acc:S000000251]	528	101	91	100	83	81	98	21.59	22.26	24.07	21.13	19.31	25.49	22.64	21.9767	0.986725	-0.0192799	0.925738	0.971804	no	down	NP_009603.1	Fmp23p [Saccharomyces cerevisiae S288C]	GO:0008150;;GO:0003674;;GO:0005739	biological_process;;molecular_function;;cellular_component	biological_process;;molecular_function;;mitochondrion					ENOG411155T	S:Function unknown	PF17315.7	FMP23	Found in mitochondrial proteome	sp|P38231|FMP23_YEAST	Protein FMP23, mitochondrial OS=Saccharomyces cerevisiae (strain ATCC 204508 / S288c) OX=559292 GN=FMP23 PE=1 SV=1	852336
YDL223C	HBT1	Shmoo tip protein, substrate of Hub1p ubiquitin-like protein; mutants are defective for mating projection formation, thereby implicating Hbt1p in polarized cell morphogenesis; HBT1 has a paralog, YNL195C, that arose from the whole genome duplication [Source:SGD;Acc:S000002382]	3141	334	324	277	359	296	258	5.75	6.48	5.51	7.31	5.61	5.21	5.91333	6.04333	0.911869	-0.133101	0.308207	0.605617	no	down	GES70718.1	hypothetical protein SCEPF1_0060000600 [Saccharomyces cerevisiae]	GO:0005737;;GO:0000723;;GO:0032185;;GO:0006897;;GO:0000753;;GO:0031505;;GO:0003677;;GO:0030866;;GO:0000781;;GO:0008360;;GO:0003674;;GO:0005938;;GO:0005886;;GO:0005937;;GO:0045121	cellular_component;;biological_process;;biological_process;;biological_process;;biological_process;;biological_process;;molecular_function;;biological_process;;cellular_component;;biological_process;;molecular_function;;cellular_component;;cellular_component;;cellular_component;;cellular_component	cytoplasm;;telomere maintenance;;septin cytoskeleton organization;;endocytosis;;cell morphogenesis involved in conjugation with cellular fusion;;fungal-type cell wall organization;;DNA binding;;cortical actin cytoskeleton organization;;chromosome, telomeric region;;regulation of cell shape;;molecular_function;;cell cortex;;plasma membrane;;mating projection;;membrane raft										sp|Q07653|HBT1_YEAST	Protein HBT1 OS=Saccharomyces cerevisiae (strain ATCC 204508 / S288c) OX=559292 GN=HBT1 PE=1 SV=1	851303
YGR236C	SPG1	Protein required for high temperature survival during stationary phase; not required for growth on nonfermentable carbon sources; the authentic, non-tagged protein is detected in highly purified mitochondria in high-throughput studies [Source:SGD;Acc:S000003468]	288	0	0	2	2	0	2	0	0	3.74	4.51	0	4.87	1.24667	3.12667	0.439597	-1.18575	0.557916	1	no	down	NP_011752.4	Spg1p [Saccharomyces cerevisiae S288C]	GO:0005783;;GO:0016021;;GO:0016020;;GO:0005739;;GO:0031966;;GO:0008150;;GO:0003674	cellular_component;;cellular_component;;cellular_component;;cellular_component;;cellular_component;;biological_process;;molecular_function	endoplasmic reticulum;;integral component of membrane;;membrane;;mitochondrion;;mitochondrial membrane;;biological_process;;molecular_function					ENOG4111DT1	U:Intracellular trafficking, secretion, and vesicular transport				sp|B3LI04|SPG1_YEAS1	Stationary phase-expressed protein 1 OS=Saccharomyces cerevisiae (strain RM11-1a) OX=285006 GN=SPG1 PE=3 SV=1	853151
YMR218C	TRS130	Component of transport protein particle (TRAPP) complex II; TRAPPII is a multimeric guanine nucleotide-exchange factor for the GTPase Ypt1p, regulating intra-Golgi and endosome-Golgi traffic [Source:SGD;Acc:S000004831]	3309	566	601	537	574	529	445	9.2	11.36	10.09	11.03	9.47	8.48	10.2167	9.66	0.98143	-0.027043	0.791691	0.918223	no	down	NP_013945.1	transport protein particle complex II subunit TRS130 [Saccharomyces cerevisiae S288C]	GO:0006914;;GO:0005794;;GO:0006891;;GO:0042147;;GO:0048193;;GO:0016236;;GO:0005829;;GO:0005802;;GO:0005085;;GO:0005515;;GO:1990071;;GO:0032258;;GO:0043087;;GO:0005769;;GO:0034498	biological_process;;cellular_component;;biological_process;;biological_process;;biological_process;;biological_process;;cellular_component;;cellular_component;;molecular_function;;molecular_function;;cellular_component;;biological_process;;biological_process;;cellular_component;;biological_process	autophagy;;Golgi apparatus;;intra-Golgi vesicle-mediated transport;;retrograde transport, endosome to Golgi;;Golgi vesicle transport;;macroautophagy;;cytosol;;trans-Golgi network;;guanyl-nucleotide exchange factor activity;;protein binding;;TRAPPII protein complex;;CVT pathway;;regulation of GTPase activity;;early endosome;;early endosome to Golgi transport	K20307	TRAPPC10, TRS130			ENOG410XNVF	S:Function unknown	PF24967.1;;PF24966.1;;PF23036.1;;PF12584.13	NTS_TR130;;Ig_TR130_2nd;;TRAPPC10_1st;;TRAPPC10	TR130 NTS domain;;TR130 second Ig-like domain;;Trafficking protein particle complex subunit 10-like, N-terminal;;Trafficking protein particle complex subunit 10, TRAPPC10	sp|Q03660|TR130_YEAST	Trafficking protein particle complex II-specific subunit 130 OS=Saccharomyces cerevisiae (strain ATCC 204508 / S288c) OX=559292 GN=TRS130 PE=1 SV=1	855258
YNL258C	DSL1	Peripheral membrane protein needed for Golgi-to-ER retrograde traffic; mediates Sey1p-independent homotypic ER fusion; forms Dsl1 tethering complex with Sec39p and Tip20p that forms a stable complex with ER SNAREs Sec20p, Ufe1p and Use1p and is functionally conserved from yeast to mammalian cells; component of the ER target site that interacts with coatomer; interacts with different subunits of C…	2265	910	789	837	839	833	755	22.65	22.81	24.06	24.7	22.84	22.07	23.1733	23.2033	0.928694	-0.106725	0.190834	0.464254	no	down	NP_014141.1	Dsl1p [Saccharomyces cerevisiae S288C]	GO:0006890;;GO:0006888;;GO:0005783;;GO:0005829;;GO:0016020;;GO:0005789;;GO:0015031;;GO:1990423;;GO:0003674;;GO:0005515;;GO:0007094;;GO:0070939;;GO:0032581;;GO:0005634;;GO:0016192	biological_process;;biological_process;;cellular_component;;cellular_component;;cellular_component;;cellular_component;;biological_process;;cellular_component;;molecular_function;;molecular_function;;biological_process;;cellular_component;;biological_process;;cellular_component;;biological_process	retrograde vesicle-mediated transport, Golgi to ER;;ER to Golgi vesicle-mediated transport;;endoplasmic reticulum;;cytosol;;membrane;;endoplasmic reticulum membrane;;protein transport;;RZZ complex;;molecular_function;;protein binding;;mitotic spindle assembly checkpoint;;Dsl1/NZR complex;;ER-dependent peroxisome organization;;nucleus;;vesicle-mediated transport	K11578	ZW10, DSL1			ENOG410YFYV	U:Intracellular trafficking, secretion, and vesicular transport	PF11988.14;;PF11989.14;;PF22766.2	Dsl1_N;;Dsl1_C;;ZW10_C2	Retrograde transport protein Dsl1 N terminal;;Retrograde transport protein Dsl1 C terminal;;ZW10 C-terminal helical domain	sp|P53847|DSL1_YEAST	Protein transport protein DSL1 OS=Saccharomyces cerevisiae (strain ATCC 204508 / S288c) OX=559292 GN=DSL1 PE=1 SV=1	855463
YHR202W		Putative protein of unknown function; green fluorescent protein (GFP)-fusion protein localizes to the vacuole, while HA-tagged protein is found in the soluble fraction, suggesting cytoplasmic localization [Source:SGD;Acc:S000001245]	1809	288	245	269	282	292	257	9.33	9.22	10.06	10.81	10.43	9.79	9.53667	10.3433	0.858072	-0.220829	0.0722757	0.261519	no	down	NP_012072.3	Smn1p [Saccharomyces cerevisiae S288C]	GO:0016787;;GO:0000324;;GO:0019677;;GO:0005773;;GO:0005829;;GO:0008253;;GO:0009166;;GO:0005576	molecular_function;;cellular_component;;biological_process;;cellular_component;;cellular_component;;molecular_function;;biological_process;;cellular_component	hydrolase activity;;fungal-type vacuole;;NAD catabolic process;;vacuole;;cytosol;;5'-nucleotidase activity;;nucleotide catabolic process;;extracellular region					COG0737	F:Nucleotide transport and metabolism	PF21953.1	NadN_nucleosid_C	NAD nucleotidase, C-terminal domain	sp|P38887|YH02_YEAST	Uncharacterized protein YHR202W OS=Saccharomyces cerevisiae (strain ATCC 204508 / S288c) OX=559292 GN=YHR202W PE=1 SV=1	856609
YBL008W	HIR1	Subunit of the HIR complex; HIR is a nucleosome assembly complex involved in regulation of histone gene transcription; contributes to nucleosome formation, heterochromatic gene silencing, and formation of functional kinetochores [Source:SGD;Acc:S000000104]	2523	303	296	274	213	239	185	6.67	7.57	6.96	5.54	5.79	4.78	7.06667	5.37	1.22136	0.288489	0.0260335	0.133648	no	up	NP_009545.2	Hir1p [Saccharomyces cerevisiae S288C]	GO:0031935;;GO:0031491;;GO:0000785;;GO:0003677;;GO:0000417;;GO:0000122;;GO:0006325;;GO:0005634;;GO:0003714;;GO:0000775;;GO:0006368;;GO:0005694;;GO:0042802;;GO:1905268;;GO:0000790;;GO:0016480;;GO:0000070;;GO:0006338;;GO:0006336;;GO:0006334;;GO:0006355;;GO:0006351;;GO:0005515	biological_process;;molecular_function;;cellular_component;;molecular_function;;cellular_component;;biological_process;;biological_process;;cellular_component;;molecular_function;;cellular_component;;biological_process;;cellular_component;;molecular_function;;biological_process;;cellular_component;;biological_process;;biological_process;;biological_process;;biological_process;;biological_process;…	regulation of chromatin silencing;;nucleosome binding;;chromatin;;DNA binding;;HIR complex;;negative regulation of transcription from RNA polymerase II promoter;;chromatin organization;;nucleus;;transcription corepressor activity;;chromosome, centromeric region;;transcription elongation from RNA polymerase II promoter;;chromosome;;identical protein binding;;negative regulation of chromatin organi…	K20241;K11293;K14556;K03130;K10751	WDR44, RAB11BP;HIRA, HIR1;DIP2, UTP12, WDR3;TAF5;CHAF1B	sce03008;;sce03022	Ribosome biogenesis in eukaryotes;;Basal transcription factors	ENOG410XP1H	K:Transcription	PF24105.1;;PF00400.38;;PF24817.1;;PF24814.1;;PF24807.1;;PF23414.1;;PF25047.1;;PF24796.1;;PF24782.1;;PF24805.1;;PF12894.13;;PF23393.2;;PF23409.1;;PF23769.1;;PF09453.15;;PF07569.16;;PF24797.1;;PF20426.4	Beta-prop_CAF1B_HIR1;;WD40;;WD40_WDHD1_1st;;WD40_Prp19;;WD40_CDC20-Fz;;Beta-prop_EML_2;;Beta-prop_TEP1_2nd;;WDR55;;WD40_MABP1-WDR62_2nd;;EIF3I;;ANAPC4_WD40;;Beta-prop_WDR90_POC16_2nd;;Beta-prop_EML;;Beta-prop_WDR75_2nd;;HIRA_B;;Hira;;Beta-prop_WDR35_TULP_N;;NBCH_WD40	CAF1B/HIR1 beta-propeller domain;;WD domain, G-beta repeat;;WDHD1 first WD40 domain;;Prp19 WD40 domain;;CDC20/Fizzy WD40 domain;;Echinoderm microtubule-associated protein second beta-propeller;;TEP-1 second beta-propeller;;WDR55;;MABP1/WDR62 second WD40 domain;;EIF3I;;Anaphase-promoting complex subunit 4 WD40 domain;;WDR90/POC16, second beta-propeller;;Echinoderm microtubule-associated protein fi…	sp|P32479|HIR1_YEAST	Protein HIR1 OS=Saccharomyces cerevisiae (strain ATCC 204508 / S288c) OX=559292 GN=HIR1 PE=1 SV=3	852275
YML006C	GIS4	CAAX box containing protein of unknown function; proposed to be involved in the RAS/cAMP signaling pathway [Source:SGD;Acc:S000004465]	2325	417	390	466	263	259	286	10.07	10.94	13	7.51	6.89	8.11	11.3367	7.50333	1.39758	0.482933	0.000118613	0.00213242	no	up	AJS88060.1	Gis4p [Saccharomyces cerevisiae YJM1386]	GO:0005737;;GO:0006873;;GO:0071944;;GO:0003674;;GO:0005886;;GO:0035556	cellular_component;;biological_process;;cellular_component;;molecular_function;;cellular_component;;biological_process	cytoplasm;;cellular ion homeostasis;;cell periphery;;molecular_function;;plasma membrane;;intracellular signal transduction					ENOG4111BJB	S:Function unknown				sp|Q04233|GIS4_YEAST	Protein GIS4 OS=Saccharomyces cerevisiae (strain ATCC 204508 / S288c) OX=559292 GN=GIS4 PE=1 SV=1	855006
YJR046W	TAH11	DNA replication licensing factor; required for pre-replication complex assembly [Source:SGD;Acc:S000003807]	1815	1841	1683	1602	1760	1766	1658	59.43	63.08	59.66	67.21	62.82	62.93	60.7233	64.32	0.878198	-0.187381	0.00643378	0.0497135	no	down	NP_012580.1	Tah11p [Saccharomyces cerevisiae S288C]	GO:0005737;;GO:0000727;;GO:0030174;;GO:0005634;;GO:0005654;;GO:0003688;;GO:0005656;;GO:0006267;;GO:0007049;;GO:0005515;;GO:0003677;;GO:0051301	cellular_component;;biological_process;;biological_process;;cellular_component;;cellular_component;;molecular_function;;cellular_component;;biological_process;;biological_process;;molecular_function;;molecular_function;;biological_process	cytoplasm;;double-strand break repair via break-induced replication;;regulation of DNA-dependent DNA replication initiation;;nucleus;;nucleoplasm;;DNA replication origin binding;;nuclear pre-replicative complex;;pre-replicative complex assembly involved in nuclear cell cycle DNA replication;;cell cycle;;protein binding;;DNA binding;;cell division	K12414	TAH11	sce04113;;sce04111	Meiosis - yeast;;Cell cycle - yeast	ENOG410Z7RV	K:Transcription	PF16679.11	CDT1_C	DNA replication factor Cdt1 C-terminal domain	sp|P47112|CDT1_YEAST	Cell division cycle protein CDT1 OS=Saccharomyces cerevisiae (strain ATCC 204508 / S288c) OX=559292 GN=TAH11 PE=1 SV=1	853504
YML016C	PPZ1	Serine/threonine protein phosphatase Z, isoform of Ppz2p; involved in regulation of potassium transport, which affects osmotic stability, cell cycle progression, and halotolerance [Source:SGD;Acc:S000004478]	2079	1014	927	844	1114	1054	836	27.88	29.6	26.79	36.22	31.92	27	28.09	31.7133	0.826154	-0.275518	0.00227331	0.0227212	no	down	NP_013696.1	salt homeostasis regulator [Saccharomyces cerevisiae S288C]	GO:0005737;;GO:0016787;;GO:0008104;;GO:0017018;;GO:0006470;;GO:0005634;;GO:0004724;;GO:0004722;;GO:0004721;;GO:0006883;;GO:0034613;;GO:0005515;;GO:0046872;;GO:0019897	cellular_component;;molecular_function;;biological_process;;molecular_function;;biological_process;;cellular_component;;molecular_function;;molecular_function;;molecular_function;;biological_process;;biological_process;;molecular_function;;molecular_function;;cellular_component	cytoplasm;;hydrolase activity;;protein localization;;myosin phosphatase activity;;protein dephosphorylation;;nucleus;;magnesium-dependent protein serine/threonine phosphatase activity;;protein serine/threonine phosphatase activity;;phosphoprotein phosphatase activity;;cellular sodium ion homeostasis;;cellular protein localization;;protein binding;;metal ion binding;;extrinsic component of plasma …	K15423;K06269	PPP4C;PPP1C	sce04113;;sce03015	Meiosis - yeast;;mRNA surveillance pathway	ENOG410XTBF;;COG0639	T:Signal transduction mechanisms;;T:Signal transduction mechanisms	PF00149.33;;PF16891.10	Metallophos;;STPPase_N	Calcineurin-like phosphoesterase;;Serine-threonine protein phosphatase N-terminal domain	sp|P26570|PPZ1_YEAST	Serine/threonine-protein phosphatase PP-Z1 OS=Saccharomyces cerevisiae (strain ATCC 204508 / S288c) OX=559292 GN=PPZ1 PE=1 SV=5	854992
YGL213C	SKI8	Ski complex component and WD-repeat protein; mediates 3'-5' RNA degradation by the cytoplasmic exosome; also required for meiotic double-strand break recombination; null mutants have superkiller phenotype [Source:SGD;Acc:S000003181]	1194	575.33	488.98	499.9	453.43	517.17	454.4	31.46	30.99	31.44	29.36	31.21	29.34	31.2967	29.97	0.975806	-0.0353335	0.723118	0.890771	no	down	NP_011302.1	SKI complex subunit WD repeat protein SKI8 [Saccharomyces cerevisiae S288C]	GO:0005737;;GO:0065003;;GO:0051321;;GO:0051607;;GO:0070481;;GO:0005634;;GO:0065004;;GO:0007131;;GO:0034427;;GO:0000956;;GO:0003674;;GO:0005515;;GO:0034622;;GO:0016593;;GO:0070478;;GO:0000228;;GO:0005694;;GO:0006402;;GO:0055087	cellular_component;;biological_process;;biological_process;;biological_process;;biological_process;;cellular_component;;biological_process;;biological_process;;biological_process;;biological_process;;molecular_function;;molecular_function;;biological_process;;cellular_component;;biological_process;;cellular_component;;cellular_component;;biological_process;;cellular_component	cytoplasm;;macromolecular complex assembly;;meiotic cell cycle;;defense response to virus;;nuclear-transcribed mRNA catabolic process, non-stop decay;;nucleus;;protein-DNA complex assembly;;reciprocal meiotic recombination;;nuclear-transcribed mRNA catabolic process, exonucleolytic, 3'-5';;nuclear-transcribed mRNA catabolic process;;molecular_function;;protein binding;;cellular macromolecular com…	K12601	SKI8	sce03018	RNA degradation	ENOG410XP1Z;;ENOG411007X	S:Function unknown;;S:Function unknown	PF24817.1;;PF00400.38;;PF24814.1;;PF23414.1;;PF24807.1;;PF24796.1;;PF12894.13;;PF23775.1;;PF25047.1;;PF23393.2;;PF24782.1;;PF24805.1	WD40_WDHD1_1st;;WD40;;WD40_Prp19;;Beta-prop_EML_2;;WD40_CDC20-Fz;;WDR55;;ANAPC4_WD40;;Beta-prop_RIG_2nd;;Beta-prop_TEP1_2nd;;Beta-prop_WDR90_POC16_2nd;;WD40_MABP1-WDR62_2nd;;EIF3I	WDHD1 first WD40 domain;;WD domain, G-beta repeat;;Prp19 WD40 domain;;Echinoderm microtubule-associated protein second beta-propeller;;CDC20/Fizzy WD40 domain;;WDR55;;Anaphase-promoting complex subunit 4 WD40 domain;;RIG second beta-propeller;;TEP-1 second beta-propeller;;WDR90/POC16, second beta-propeller;;MABP1/WDR62 second WD40 domain;;EIF3I	sp|Q02793|SKI8_YEAST	Antiviral protein SKI8 OS=Saccharomyces cerevisiae (strain ATCC 204508 / S288c) OX=559292 GN=SKI8 PE=1 SV=1	852659
YFL031C-A		Dubious open reading frame; unlikely to encode a functional protein, based on available experimental and comparative sequence data; partially overlaps HAC1/YFL031W; identified by gene-trapping, microarray-based expression analysis, and genome-wide homology searching [Source:SGD;Acc:S000028629]	102	0	0	1	0	0	0	0	0	0	0	0	0	0	0	1	0	1	1	no test	no test	Q8TGU3.1	RecName: Full=Putative uncharacterized protein YFL031C-A [Saccharomyces cerevisiae S288C]	GO:0005575;;GO:0008150;;GO:0003674	cellular_component;;biological_process;;molecular_function	cellular_component;;biological_process;;molecular_function										sp|Q8TGU3|YF030_YEAST	Putative uncharacterized protein YFL031C-A OS=Saccharomyces cerevisiae (strain ATCC 204508 / S288c) OX=559292 GN=YFL031C-A PE=5 SV=1
YBR185C	MBA1	Membrane-associated mitochondrial ribosome receptor; forms a complex with Mdm38p that may facilitate recruitment of mRNA-specific translational activators to ribosomes; possible role in protein export from the matrix to inner membrane [Source:SGD;Acc:S000000389]	837	287	244	282	268	285	237	26.11	25.66	29.37	28.91	28.69	25.64	27.0467	27.7467	0.915891	-0.126752	0.312447	0.609853	no	down	NP_009744.3	Mba1p [Saccharomyces cerevisiae S288C]	GO:0032979;;GO:0070131;;GO:0097177;;GO:0005739;;GO:0005743;;GO:0043022;;GO:0007007	biological_process;;biological_process;;molecular_function;;cellular_component;;cellular_component;;molecular_function;;biological_process	protein insertion into mitochondrial membrane from inner side;;positive regulation of mitochondrial translation;;mitochondrial ribosome binding;;mitochondrion;;mitochondrial inner membrane;;ribosome binding;;inner mitochondrial membrane organization	K17801	MBA1			ENOG4112C4U	O:Posttranslational modification, protein turnover, chaperones	PF07961.18	MBA1	MBA1-like protein	sp|P38300|MBA1_YEAST	Inner membrane mitoribosome receptor MBA1, mitochondrial OS=Saccharomyces cerevisiae (strain ATCC 204508 / S288c) OX=559292 GN=MBA1 PE=1 SV=1	852483
YML020W		Putative protein of unknown function [Source:SGD;Acc:S000004482]	1995	350	331	373	233	233	216	10.1	11.09	12.42	7.95	7.41	7.32	11.2033	7.56	1.37478	0.459196	0.000190731	0.00319263	no	up	NP_013692.1	uncharacterized protein YML020W [Saccharomyces cerevisiae S288C]	GO:0005575;;GO:0008150;;GO:0003674	cellular_component;;biological_process;;molecular_function	cellular_component;;biological_process;;molecular_function					ENOG410ZJ8J	S:Function unknown				sp|Q03722|YMC0_YEAST	Uncharacterized protein YML020W OS=Saccharomyces cerevisiae (strain ATCC 204508 / S288c) OX=559292 GN=YML020W PE=1 SV=1	854988
YOL023W	IFM1	Mitochondrial translation initiation factor 2 [Source:SGD;Acc:S000005383]	2031	268	269	290	258	256	220	7.57	8.83	9.46	8.62	7.97	7.3	8.62	7.96333	1.00382	0.00550592	0.965503	0.988794	no	up	NP_014619.1	translation initiation factor 2 [Saccharomyces cerevisiae S288C]	GO:0005737;;GO:0070124;;GO:0000049;;GO:0005634;;GO:0003924;;GO:0005739;;GO:0032543;;GO:0071944;;GO:0003743;;GO:0006413;;GO:0006412;;GO:0005525	cellular_component;;biological_process;;molecular_function;;cellular_component;;molecular_function;;cellular_component;;biological_process;;cellular_component;;molecular_function;;biological_process;;biological_process;;molecular_function	cytoplasm;;mitochondrial translational initiation;;tRNA binding;;nucleus;;GTPase activity;;mitochondrion;;mitochondrial translation;;cell periphery;;translation initiation factor activity;;translational initiation;;translation;;GTP binding	K21594;K02358;K03243;K02519	GUF1;tuf, TUFM;EIF5B;infB, MTIF2			COG0532	J:Translation, ribosomal structure and biogenesis	PF00009.33;;PF11987.13;;PF22042.2;;PF04760.21;;PF01926.29;;PF03144.31;;PF03193.22	GTP_EFTU;;IF-2;;EF-G_D2;;IF2_N;;MMR_HSR1;;GTP_EFTU_D2;;RsgA_GTPase	Elongation factor Tu GTP binding domain;;Translation-initiation factor 2;;Elongation factor G domain 2;;Translation initiation factor IF-2, N-terminal region;;50S ribosome-binding GTPase;;Elongation factor Tu domain 2;;RsgA GTPase	sp|P25038|IF2M_YEAST	Translation initiation factor IF-2, mitochondrial OS=Saccharomyces cerevisiae (strain ATCC 204508 / S288c) OX=559292 GN=IFM1 PE=1 SV=2	854135
YDR164C	SEC1	Sm-like protein involved in docking and fusion of exocytic vesicles; binds to assembled SNARE complexes at the membrane and stimulates membrane fusion; localization to sites of secretion (bud neck and bud tip) is dependent on SNARE function; interacts directly with essential exocyst subunit Sec6p [Source:SGD;Acc:S000002571]	2175	653	612	584	604	572	496	17.03	18.54	17.59	18.63	16.44	15.19	17.72	16.7533	0.984211	-0.02296	0.805675	0.923943	no	down	NP_010448.1	Sec1p [Saccharomyces cerevisiae S288C]	GO:0031340;;GO:0016192;;GO:0006904;;GO:0000149;;GO:0006887;;GO:0015031;;GO:0071944;;GO:0019905;;GO:0005515;;GO:0005886;;GO:0005935;;GO:0005934;;GO:0017075;;GO:0006886	biological_process;;biological_process;;biological_process;;molecular_function;;biological_process;;biological_process;;cellular_component;;molecular_function;;molecular_function;;cellular_component;;cellular_component;;cellular_component;;molecular_function;;biological_process	positive regulation of vesicle fusion;;vesicle-mediated transport;;vesicle docking involved in exocytosis;;SNARE binding;;exocytosis;;protein transport;;cell periphery;;syntaxin binding;;protein binding;;plasma membrane;;cellular bud neck;;cellular bud tip;;syntaxin-1 binding;;intracellular protein transport	K12479;K15292	VPS45;STXBP1, MUNC18-1	sce04144;;sce04138	Endocytosis;;Autophagy - yeast	COG5158	U:Intracellular trafficking, secretion, and vesicular transport	PF00995.28	Sec1	Sec1 family	sp|P30619|SEC1_YEAST	Protein transport protein SEC1 OS=Saccharomyces cerevisiae (strain ATCC 204508 / S288c) OX=559292 GN=SEC1 PE=1 SV=1	851742
YGR218W	CRM1	Major karyopherin; involved in export of proteins, RNAs, and ribosomal subunits from the nucleus; exportin [Source:SGD;Acc:S000003450]	3255	2210	2019	2043	2005	1838	1589	36.58	38.85	39.1	39.24	33.49	30.84	38.1767	34.5233	1.02791	0.0397097	0.580142	0.819742	no	up	NP_011734.3	exportin CRM1 [Saccharomyces cerevisiae S288C]	GO:0051168;;GO:0034501;;GO:0006611;;GO:0008536;;GO:0031267;;GO:0005737;;GO:0030621;;GO:0030620;;GO:0030623;;GO:0005816;;GO:0006409;;GO:0006886;;GO:0048471;;GO:0006406;;GO:0017070;;GO:0051170;;GO:0000776;;GO:0071528;;GO:0005049;;GO:0030619;;GO:0061608;;GO:0000055;;GO:0000056;;GO:0046825;;GO:0005515;;GO:0015031;;GO:0005634	biological_process;;biological_process;;biological_process;;molecular_function;;molecular_function;;cellular_component;;molecular_function;;molecular_function;;molecular_function;;cellular_component;;biological_process;;biological_process;;cellular_component;;biological_process;;molecular_function;;biological_process;;cellular_component;;biological_process;;molecular_function;;molecular_function;…	nuclear export;;protein localization to kinetochore;;protein export from nucleus;;Ran GTPase binding;;small GTPase binding;;cytoplasm;;U4 snRNA binding;;U2 snRNA binding;;U5 snRNA binding;;spindle pole body;;tRNA export from nucleus;;intracellular protein transport;;perinuclear region of cytoplasm;;mRNA export from nucleus;;U6 snRNA binding;;nuclear import;;kinetochore;;tRNA re-export from nucleu…	K14290	XPO1, CRM1	sce03008;;sce03013;;sce03250	Ribosome biogenesis in eukaryotes;;Nucleocytoplasmic transport;;Viral life cycle - HIV-1	COG5101	U:Intracellular trafficking, secretion, and vesicular transport	PF08767.17;;PF08389.18;;PF18784.6;;PF18787.7;;PF03810.25;;PF18777.7	CRM1_C;;Xpo1;;CRM1_repeat_2;;CRM1_repeat_3;;IBN_N;;CRM1_repeat	CRM1 C terminal;;Exportin 1-like protein;;CRM1 / Exportin repeat 2;;CRM1 / Exportin repeat 3;;Importin-beta N-terminal domain;;Chromosome region maintenance or exportin repeat	sp|P30822|XPO1_YEAST	Exportin-1 OS=Saccharomyces cerevisiae (strain ATCC 204508 / S288c) OX=559292 GN=CRM1 PE=1 SV=1	853133
snR3		H/ACA box small nucleolar RNA (snoRNA); guides pseudouridylation of large subunit (LSU) rRNA at positions U2129, U2133, and U2264 [Source:SGD;Acc:S000006492]	194	3	2	3	1	2	2	41.61	21.84	34.24	17.13	27.62	35.07	32.5633	26.6067	1.41622	0.502043	0.690742	1	no	up
YCR018C	SRD1	Protein involved in the processing of pre-rRNA to mature rRNA; contains a C2/C2 zinc finger motif; srd1 mutation suppresses defects caused by the rrp1-1 mutation [Source:SGD;Acc:S000000611]	666	97	90	77	79	86	76	12.94	13.83	11.69	12.52	12.73	12.15	12.82	12.4667	0.973669	-0.0384968	0.854412	0.946886	no	down	NP_009944.2	Srd1p [Saccharomyces cerevisiae S288C]	GO:0005737;;GO:0043565;;GO:0005634;;GO:0006355;;GO:0008270;;GO:0003677;;GO:0046872;;GO:0006364	cellular_component;;molecular_function;;cellular_component;;biological_process;;molecular_function;;molecular_function;;molecular_function;;biological_process	cytoplasm;;sequence-specific DNA binding;;nucleus;;regulation of transcription, DNA-templated;;zinc ion binding;;DNA binding;;metal ion binding;;rRNA processing	K14858	SRD1			COG5641	K:Transcription	PF00320.33	GATA	GATA zinc finger	sp|P09007|SRD1_YEAST	Pre-rRNA-processing protein SRD1 OS=Saccharomyces cerevisiae (strain ATCC 204508 / S288c) OX=559292 GN=SRD1 PE=1 SV=2	850377
YJL020W-A		Dubious open reading frame; unlikely to encode a functional protein, based on available experimental and comparative sequence data; completely overlaps the verified gene YJL020C/BBC1 [Source:SGD;Acc:S000028659]	258	0	0	1.49	0	0	0	0	0	4.57	0	0	0	1.52333	0	1.73105	0.791647	0.846169	1	no	up	Q8TGN2.1	RecName: Full=Putative uncharacterized protein YJL020W-A [Saccharomyces cerevisiae S288C]	GO:0005737;;GO:0007010;;GO:0005730;;GO:0030027;;GO:0030479;;GO:0030032;;GO:0005085;;GO:0030036;;GO:0005575;;GO:0017024;;GO:0008150;;GO:0003674	cellular_component;;biological_process;;cellular_component;;cellular_component;;cellular_component;;biological_process;;molecular_function;;biological_process;;cellular_component;;molecular_function;;biological_process;;molecular_function	cytoplasm;;cytoskeleton organization;;nucleolus;;lamellipodium;;actin cortical patch;;lamellipodium assembly;;guanyl-nucleotide exchange factor activity;;actin cytoskeleton organization;;cellular_component;;myosin I binding;;biological_process;;molecular_function	K20521	BBC1, MTI1			ENOG4111FED;;ENOG4111DXK	S:Function unknown;;S:Function unknown				sp|Q8TGN2|YJ020_YEAST	Putative uncharacterized protein YJL020W-A OS=Saccharomyces cerevisiae (strain ATCC 204508 / S288c) OX=559292 GN=YJL020W-A PE=5 SV=1
YDR113C	PDS1	Securin; inhibits anaphase by binding separin Esp1p; blocks cyclin destruction and mitotic exit, essential for meiotic progression and mitotic cell cycle arrest; localization is cell-cycle dependent and regulated by Cdc28p phosphorylation [Source:SGD;Acc:S000002520]	1122	181	152	155	150	120	121	10.76	10.47	10.6	10.56	7.88	8.5	10.61	8.98	1.10805	0.148019	0.377926	0.67162	no	up	NP_010398.3	securin [Saccharomyces cerevisiae S288C]	GO:0005737;;GO:1990520;;GO:0000070;;GO:0051276;;GO:0000725;;GO:1902104;;GO:0007127;;GO:0005634;;GO:0019899;;GO:0008104;;GO:0006974;;GO:0005819;;GO:0001100;;GO:0090579;;GO:0005515;;GO:0007059;;GO:0051301	cellular_component;;cellular_component;;biological_process;;biological_process;;biological_process;;biological_process;;biological_process;;cellular_component;;molecular_function;;biological_process;;biological_process;;cellular_component;;biological_process;;biological_process;;molecular_function;;biological_process;;biological_process	cytoplasm;;separase-securin complex;;mitotic sister chromatid segregation;;chromosome organization;;recombinational repair;;positive regulation of metaphase/anaphase transition of meiotic cell cycle;;meiosis I;;nucleus;;enzyme binding;;protein localization;;cellular response to DNA damage stimulus;;spindle;;negative regulation of exit from mitosis;;dsDNA loop formation;;protein binding;;chromosom…	K02627	PDS1	sce04113;;sce04111	Meiosis - yeast;;Cell cycle - yeast	ENOG4111C3B	D:Cell cycle control, cell division, chromosome partitioning	PF04856.18	Securin	Securin sister-chromatid separation inhibitor	sp|P40316|SECU_YEAST	Securin OS=Saccharomyces cerevisiae (strain ATCC 204508 / S288c) OX=559292 GN=PDS1 PE=1 SV=1	851691
YNL269W	BSC4	Protein of unknown function; protein-coding gene that evolved de novo via a series of point mutations in noncoding sequence; ORF exhibits genomic organization compatible with a translational readthrough-dependent mode of expression; readthrough is increased upon depletion of Sup35p; may be involved in DNA repair pathway during stationary phase and contribute to robustness of cells when shifted to…	396	1	1	2	0	0	0	0.48	0.54	1.05	0	0	0	0.69	0	6.46442	2.69252	0.25629	1	no	up	NP_014130.1	Bsc4p [Saccharomyces cerevisiae S288C]	GO:0005575;;GO:0008150;;GO:0003674	cellular_component;;biological_process;;molecular_function	cellular_component;;biological_process;;molecular_function										sp|P53841|BSC4_YEAST	Bypass of stop codon protein 4 OS=Saccharomyces cerevisiae (strain ATCC 204508 / S288c) OX=559292 GN=BSC4 PE=4 SV=1	855452
YFL003C	MSH4	Protein involved in meiotic recombination; required for normal levels of crossing over, colocalizes with Zip2p to discrete foci on meiotic chromosomes, has homology to bacterial MutS protein [Source:SGD;Acc:S000001891]	2637	90	62	57	84	98	61	1.88	1.51	1.38	2.08	2.26	1.5	1.59	1.94667	0.766361	-0.383903	0.107363	0.33178	no	down	NP_116652.1	MutS family protein MSH4 [Saccharomyces cerevisiae S288C]	GO:0000403;;GO:0000400;;GO:0051321;;GO:0008094;;GO:0000712;;GO:0000710;;GO:0003677;;GO:0007131;;GO:0006298;;GO:0030983;;GO:0062037;;GO:0062128;;GO:0005515;;GO:0000795;;GO:0006259;;GO:0000228;;GO:0005634;;GO:0003690;;GO:0005524;;GO:0140664	molecular_function;;molecular_function;;biological_process;;molecular_function;;biological_process;;biological_process;;molecular_function;;biological_process;;biological_process;;molecular_function;;molecular_function;;cellular_component;;molecular_function;;cellular_component;;biological_process;;cellular_component;;cellular_component;;molecular_function;;molecular_function;;deleted	Y-form DNA binding;;four-way junction DNA binding;;meiotic cell cycle;;DNA-dependent ATPase activity;;resolution of meiotic recombination intermediates;;meiotic mismatch repair;;DNA binding;;reciprocal meiotic recombination;;mismatch repair;;mismatched DNA binding;;D-loop DNA binding;;MutSgamma complex;;protein binding;;synaptonemal complex;;DNA metabolic process;;nuclear chromosome;;nucleus;;dou…	K08735;K08737;K08736;K08740	MSH2;MSH6;MSH3;MSH4	sce03430	Mismatch repair	COG0249	L:Replication, recombination and repair	PF00488.27;;PF05192.23;;PF05188.22;;PF05190.23	MutS_V;;MutS_III;;MutS_II;;MutS_IV	MutS domain V;;MutS domain III;;MutS domain II;;MutS family domain IV	sp|P40965|MSH4_YEAST	MutS protein homolog 4 OS=Saccharomyces cerevisiae (strain ATCC 204508 / S288c) OX=559292 GN=MSH4 PE=1 SV=2	850545
YGL025C	PGD1	Subunit of the RNA polymerase II mediator complex; associates with core polymerase subunits to form the RNA polymerase II holoenzyme; essential for basal and activated transcription; direct target of Cyc8p-Tup1p transcriptional corepressor [Source:SGD;Acc:S000002993]	1194	315	308	297	303	321.91	219	17.23	19.52	18.68	19.62	19.43	14.14	18.4767	17.73	0.973944	-0.0380891	0.767278	0.907432	no	down	NP_011490.2	Pgd1p [Saccharomyces cerevisiae S288C]	GO:0060261;;GO:0070847;;GO:0051123;;GO:0005515;;GO:0000122;;GO:0005634;;GO:0003713;;GO:0003712;;GO:0006357;;GO:0045944;;GO:0001102;;GO:0001103;;GO:0016592;;GO:0061629;;GO:0000979;;GO:0032968;;GO:0034605	biological_process;;cellular_component;;biological_process;;molecular_function;;biological_process;;cellular_component;;molecular_function;;molecular_function;;biological_process;;biological_process;;molecular_function;;molecular_function;;cellular_component;;molecular_function;;molecular_function;;biological_process;;biological_process	positive regulation of transcription initiation from RNA polymerase II promoter;;core mediator complex;;RNA polymerase II transcriptional preinitiation complex assembly;;protein binding;;negative regulation of transcription from RNA polymerase II promoter;;nucleus;;transcription coactivator activity;;transcription cofactor activity;;regulation of transcription from RNA polymerase II promoter;;pos…	K15155	MED3, HRS1, PGD1			ENOG4111DTD	K:Transcription	PF11593.13	Med3	Mediator complex subunit 3 fungal	sp|P40356|MED3_YEAST	Mediator of RNA polymerase II transcription subunit 3 OS=Saccharomyces cerevisiae (strain ATCC 204508 / S288c) OX=559292 GN=PGD1 PE=1 SV=2	852860
YFL001W	DEG1	tRNA:pseudouridine synthase; introduces pseudouridines at position 38 or 39 in tRNA; also responsible for pseudouracil modification of some mRNAs; important for maintenance of translation efficiency and normal cell growth, localizes to both the nucleus and cytoplasm; non-essential for viability [Source:SGD;Acc:S000001895]	1329	389	343	346	272	303	294	18.48	18.9	18.93	15.3	15.88	16.47	18.77	15.8833	1.10084	0.1386	0.240335	0.529463	no	up	NP_116655.1	pseudouridine synthase DEG1 [Saccharomyces cerevisiae S288C]	GO:0005737;;GO:0106029;;GO:0008033;;GO:0016853;;GO:0031119;;GO:0005634;;GO:0009982;;GO:0009451;;GO:0160154;;GO:1990481;;GO:0003723;;GO:0001522	cellular_component;;molecular_function;;biological_process;;molecular_function;;biological_process;;cellular_component;;molecular_function;;biological_process;;deleted;;biological_process;;molecular_function;;biological_process	cytoplasm;;tRNA pseudouridine synthase activity;;tRNA processing;;isomerase activity;;tRNA pseudouridine synthesis;;nucleus;;pseudouridine synthase activity;;RNA modification;;old GO;;mRNA pseudouridine synthesis;;RNA binding;;pseudouridine synthesis	K06173;K01855	truA, PUS1;PUS3, DEG1			COG0101	J:Translation, ribosomal structure and biogenesis	PF01416.25	PseudoU_synth_1	tRNA pseudouridine synthase	sp|P31115|PUS3_YEAST	tRNA pseudouridine(38/39) synthase OS=Saccharomyces cerevisiae (strain ATCC 204508 / S288c) OX=559292 GN=DEG1 PE=1 SV=1	850550
YMR144W	FDO1	Protein involved in directionality of mating type switching; acts with Fkh1p to control which donor mating-type locus is inserted into MAT locus during mating type switching; localized to the nucleus; not an essential gene [Source:SGD;Acc:S000004752]	1029	89	95	102	83	113	83	5.97	7.38	7.85	6.59	8.37	6.59	7.06667	7.18333	0.915035	-0.128102	0.532476	0.785997	no	down	NP_013864.1	Fdo1p [Saccharomyces cerevisiae S288C]	GO:0005634;;GO:0003674;;GO:0007535	cellular_component;;molecular_function;;biological_process	nucleus;;molecular_function;;donor selection					ENOG4111D8B	S:Function unknown				sp|P40214|FDO1_YEAST	Protein FDO1 OS=Saccharomyces cerevisiae (strain ATCC 204508 / S288c) OX=559292 GN=FDO1 PE=1 SV=1	855175
YOR192C-C		Putative protein of unknown function; identified by expression profiling and mass spectrometry [Source:SGD;Acc:S000028857]	237	1.14	0	1	0	0	0	5.61	0	4.52	0	0	0	3.37667	0	3.18755	1.67245	0.613141	1	no	up	NP_878173.1	uncharacterized protein YOR192C-C [Saccharomyces cerevisiae S288C]	GO:0005575;;GO:0008150;;GO:0016020;;GO:0003674;;GO:0005739	cellular_component;;biological_process;;cellular_component;;molecular_function;;cellular_component	cellular_component;;biological_process;;membrane;;molecular_function;;mitochondrion										sp|Q3E736|YO192_YEAST	Uncharacterized protein YOR192C-C OS=Saccharomyces cerevisiae (strain ATCC 204508 / S288c) OX=559292 GN=YOR192C-C PE=1 SV=1	1466485
YLR119W	SRN2	Component of the ESCRT-I complex; ESCRT-I is involved in ubiquitin-dependent sorting of proteins into the endosome; suppressor of rna1-1 mutation; may be involved in RNA export from nucleus [Source:SGD;Acc:S000004109]	642	311	295	318	276	296	244	44.4	48.47	51.6	46.81	46.91	41.83	48.1567	45.1833	1.00867	0.0124476	0.917512	0.969399	no	up	NP_013220.1	ESCRT-I subunit protein SRN2 [Saccharomyces cerevisiae S288C]	GO:0005737;;GO:0016020;;GO:0072666;;GO:0043231;;GO:0007034;;GO:0005634;;GO:0006612;;GO:0031902;;GO:0000813;;GO:0006623;;GO:0005515;;GO:0015031;;GO:1904669;;GO:0032509;;GO:0043162;;GO:0005768;;GO:0006886	cellular_component;;cellular_component;;biological_process;;cellular_component;;biological_process;;cellular_component;;biological_process;;cellular_component;;cellular_component;;biological_process;;molecular_function;;biological_process;;biological_process;;biological_process;;biological_process;;cellular_component;;biological_process	cytoplasm;;membrane;;establishment of protein localization to vacuole;;intracellular membrane-bounded organelle;;vacuolar transport;;nucleus;;protein targeting to membrane;;late endosome membrane;;ESCRT I complex;;protein targeting to vacuole;;protein binding;;protein transport;;ATP export;;endosome transport via multivesicular body sorting pathway;;ubiquitin-dependent protein catabolic process v…					ENOG41115Q4	U:Intracellular trafficking, secretion, and vesicular transport	PF07200.18	Mod_r	Modifier of rudimentary (Mod(r)) protein	sp|Q99176|SRN2_YEAST	Protein SRN2 OS=Saccharomyces cerevisiae (strain ATCC 204508 / S288c) OX=559292 GN=SRN2 PE=1 SV=1	850810
YDR023W	SES1	Cytosolic seryl-tRNA synthetase; class II aminoacyl-tRNA synthetase that aminoacylates tRNA(Ser), displays tRNA-dependent amino acid recognition which enhances discrimination of the serine substrate, interacts with peroxin Pex21p [Source:SGD;Acc:S000002430]	1389	6215	5855	5601	5513	5387	4496	279.04	304.91	289.64	292.98	266.76	237.92	291.197	265.887	1.02242	0.0319841	0.600159	0.828989	no	up	NP_010306.1	serine--tRNA ligase SES1 [Saccharomyces cerevisiae S288C]	GO:0005737;;GO:0006434;;GO:0004812;;GO:0110004;;GO:0005829;;GO:0097056;;GO:0004828;;GO:0005739;;GO:0000166;;GO:0010494;;GO:0070158;;GO:0000049;;GO:1990825;;GO:0006418;;GO:0002181;;GO:0140101;;GO:0006412;;GO:0005524	cellular_component;;biological_process;;molecular_function;;biological_process;;cellular_component;;biological_process;;molecular_function;;cellular_component;;molecular_function;;cellular_component;;biological_process;;molecular_function;;molecular_function;;biological_process;;biological_process;;molecular_function;;biological_process;;molecular_function	cytoplasm;;seryl-tRNA aminoacylation;;aminoacyl-tRNA ligase activity;;positive regulation of tRNA methylation;;cytosol;;selenocysteinyl-tRNA(Sec) biosynthetic process;;serine-tRNA ligase activity;;mitochondrion;;nucleotide binding;;cytoplasmic stress granule;;mitochondrial seryl-tRNA aminoacylation;;tRNA binding;;sequence-specific mRNA binding;;tRNA aminoacylation for protein translation;;cytopla…	K01875	SARS, serS	sce00970	Aminoacyl-tRNA biosynthesis	COG0172	J:Translation, ribosomal structure and biogenesis	PF00587.30;;PF02403.27	tRNA-synt_2b;;Seryl_tRNA_N	tRNA synthetase class II core domain (G, H, P, S and T;;Seryl-tRNA synthetase N-terminal domain	sp|P07284|SYSC_YEAST	Serine--tRNA ligase, cytoplasmic OS=Saccharomyces cerevisiae (strain ATCC 204508 / S288c) OX=559292 GN=SES1 PE=1 SV=2	851587
YIR034C	LYS1	Saccharopine dehydrogenase (NAD+, L-lysine-forming); catalyzes the conversion of saccharopine to L-lysine, which is the final step in the lysine biosynthesis pathway; also has mRNA binding activity [Source:SGD;Acc:S000001473]	1122	668	573	575	679	640	547	39.73	39.48	39.31	47.82	42.02	38.45	39.5067	42.7633	0.86574	-0.207994	0.0272472	0.137729	no	down	NP_012300.3	saccharopine dehydrogenase (NAD+, L-lysine-forming) [Saccharomyces cerevisiae S288C]	GO:0005737;;GO:0019878;;GO:0016558;;GO:0005777;;GO:0006553;;GO:0005515;;GO:0009085;;GO:0004753;;GO:0016491;;GO:0004754;;GO:0003729	cellular_component;;biological_process;;biological_process;;cellular_component;;biological_process;;molecular_function;;biological_process;;molecular_function;;molecular_function;;molecular_function;;molecular_function	cytoplasm;;lysine biosynthetic process via aminoadipic acid;;protein import into peroxisome matrix;;peroxisome;;lysine metabolic process;;protein binding;;lysine biosynthetic process;;saccharopine dehydrogenase activity;;oxidoreductase activity;;saccharopine dehydrogenase (NAD+, L-lysine-forming) activity;;mRNA binding	K00290	LYS1	sce00300;;sce00310	Lysine biosynthesis;;Lysine degradation	COG1748	E:Amino acid transport and metabolism	PF05222.21	AlaDh_PNT_N	Alanine dehydrogenase/PNT, N-terminal domain	sp|P38998|LYS1_YEAST	Saccharopine dehydrogenase [NAD(+), L-lysine-forming] OS=Saccharomyces cerevisiae (strain ATCC 204508 / S288c) OX=559292 GN=LYS1 PE=1 SV=3	854852
snR75		C/D box small nucleolar RNA (snoRNA); guides 2'-O-methylation of large subunit (LSU) rRNA at position G2288 [Source:SGD;Acc:S000007309]	89	0	0	0	0	0	0	0	0	0	0	0	0	0	0	1	0	1	1	no test	no test
YMR309C	NIP1	eIF3c subunit of the eukaryotic translation initiation factor 3 (eIF3); involved in the assembly of preinitiation complex and start codon selection; eIF3 is also involved in programmed stop codon readthrough [Source:SGD;Acc:S000004926]	2439	2225	2380	2296	2120	2070	1714	50.88	63.23	60.65	57.33	52.13	46	58.2533	51.82	1.04303	0.0607834	0.412878	0.704184	no	up	NP_014040.1	translation initiation factor eIF3 core subunit c [Saccharomyces cerevisiae S288C]	GO:0005737;;GO:0010494;;GO:0043614;;GO:0005852;;GO:0031369;;GO:0016282;;GO:0003723;;GO:0005515;;GO:0033290;;GO:0001732;;GO:0002183;;GO:0003729;;GO:0006413;;GO:0006412;;GO:0003743	cellular_component;;cellular_component;;cellular_component;;cellular_component;;molecular_function;;cellular_component;;molecular_function;;molecular_function;;cellular_component;;biological_process;;biological_process;;molecular_function;;biological_process;;biological_process;;molecular_function	cytoplasm;;cytoplasmic stress granule;;multi-eIF complex;;eukaryotic translation initiation factor 3 complex;;translation initiation factor binding;;eukaryotic 43S preinitiation complex;;RNA binding;;protein binding;;eukaryotic 48S preinitiation complex;;formation of cytoplasmic translation initiation complex;;cytoplasmic translational initiation;;mRNA binding;;translational initiation;;translati…	K03252	EIF3C			ENOG410XRU3	J:Translation, ribosomal structure and biogenesis	PF05470.18;;PF01399.33	eIF-3c_N;;PCI	Eukaryotic translation initiation factor 3 subunit 8 N-terminus;;PCI domain	sp|P32497|EIF3C_YEAST	Eukaryotic translation initiation factor 3 subunit C OS=Saccharomyces cerevisiae (strain ATCC 204508 / S288c) OX=559292 GN=NIP1 PE=1 SV=2	855357
YDL239C	ADY3	Protein required for spore wall formation; subunit of the leading edge protein (LEP) complex (Ssp1-Ady3-Don1-Irc10) that forms a ring-like structure at the leading edge of the prospore membrane during meiosis II; mediates assembly of the LEP complex, formation of the ring-like structure via interaction with spindle pole body components and prospore membrane maturation; potentially phosphorylated …	2373	153	135	152	112	99	87	3.61	3.7	4.14	3.13	2.57	2.41	3.81667	2.70333	1.31409	0.39406	0.0274066	0.138291	no	up	NP_010042.2	Ady3p [Saccharomyces cerevisiae S288C]	GO:0005737;;GO:0005856;;GO:0051321;;GO:0005628;;GO:0030476;;GO:0000001;;GO:0070056;;GO:0005816;;GO:0016020;;GO:0005777;;GO:0030435;;GO:0003674;;GO:0005515;;GO:0032120;;GO:0051301	cellular_component;;cellular_component;;biological_process;;cellular_component;;biological_process;;biological_process;;cellular_component;;cellular_component;;cellular_component;;cellular_component;;biological_process;;molecular_function;;molecular_function;;biological_process;;biological_process	cytoplasm;;cytoskeleton;;meiotic cell cycle;;prospore membrane;;ascospore wall assembly;;mitochondrion inheritance;;prospore membrane leading edge;;spindle pole body;;membrane;;peroxisome;;sporulation resulting in formation of a cellular spore;;molecular_function;;protein binding;;ascospore-type prospore membrane assembly;;cell division					ENOG410ZQIY	Z:Cytoskeleton	PF11778.13	SID	Septation initiation	sp|Q07732|ADY3_YEAST	Accumulates dyads protein 3 OS=Saccharomyces cerevisiae (strain ATCC 204508 / S288c) OX=559292 GN=ADY3 PE=1 SV=2	851359
YER093C	TSC11	Subunit of TORC2 (Tor2p-Lst8p-Avo1-Avo2-Tsc11p-Bit61p); TORC2 is a membrane-associated complex that regulates actin cytoskeletal dynamics during polarized growth and cell wall integrity; involved in sphingolipid metabolism; contains a RasGEFN domain [Source:SGD;Acc:S000000895]	4293	428	423	490	412	418	345	5.24	6.03	6.94	5.97	5.64	4.95	6.07	5.52	1.01768	0.0252797	0.819276	0.929129	no	up	NP_011018.1	TORC2 complex subunit TSC11 [Saccharomyces cerevisiae S288C]	GO:0031932;;GO:0005886;;GO:0005085;;GO:0008047;;GO:0030010;;GO:0038203;;GO:0030950;;GO:0005773;;GO:0051897;;GO:0005774;;GO:0030148;;GO:0031929;;GO:0001558;;GO:0032956;;GO:0072659;;GO:0043539;;GO:0060090;;GO:0042325;;GO:0031505;;GO:0005829;;GO:0043495;;GO:0031532;;GO:0005515	cellular_component;;cellular_component;;molecular_function;;molecular_function;;biological_process;;biological_process;;biological_process;;cellular_component;;biological_process;;cellular_component;;biological_process;;biological_process;;biological_process;;biological_process;;biological_process;;molecular_function;;molecular_function;;biological_process;;biological_process;;cellular_component;…	TORC2 complex;;plasma membrane;;guanyl-nucleotide exchange factor activity;;enzyme activator activity;;establishment of cell polarity;;TORC2 signaling;;establishment or maintenance of actin cytoskeleton polarity;;vacuole;;positive regulation of protein kinase B signaling;;vacuolar membrane;;sphingolipid biosynthetic process;;TOR signaling;;regulation of cell growth;;regulation of actin cytoskelet…	K08267	RICTOR			ENOG410XQ5Z	S:Function unknown	PF14664.11;;PF14666.11;;PF14668.11;;PF14663.11	RICTOR_N;;RICTOR_M;;RICTOR_V;;RasGEF_N_2	Rapamycin-insensitive companion of mTOR, N-term;;Rapamycin-insensitive companion of mTOR, middle domain;;Rapamycin-insensitive companion of mTOR, domain 5;;Rapamycin-insensitive companion of mTOR RasGEF_N domain	sp|P40061|TSC11_YEAST	Target of rapamycin complex 2 subunit TSC11 OS=Saccharomyces cerevisiae (strain ATCC 204508 / S288c) OX=559292 GN=TSC11 PE=1 SV=1	856828
YER045C	ACA1	ATF/CREB family basic leucine zipper (bZIP) transcription factor; binds as a homodimer to the ATF/CREB consensus sequence TGACGTCA; important for carbon source utilization; target genes include GRE2 and COS8; ACA1 has a paralog, CST6, that arose from the whole genome duplication [Source:SGD;Acc:S000000847]	1470	398	406	361	405	397	308	16.63	19.69	17.38	20.03	18.3	15.16	17.9	17.83	0.936249	-0.0950362	0.405903	0.69854	no	down	NP_010964.3	Aca1p [Saccharomyces cerevisiae S288C]	GO:0043565;;GO:0003700;;GO:0005634;;GO:0001228;;GO:0006355;;GO:0006357;;GO:0045944;;GO:0005515;;GO:0003677;;GO:0000978;;GO:0000981	molecular_function;;molecular_function;;cellular_component;;molecular_function;;biological_process;;biological_process;;biological_process;;molecular_function;;molecular_function;;molecular_function;;molecular_function	sequence-specific DNA binding;;transcription factor activity, sequence-specific DNA binding;;nucleus;;transcriptional activator activity, RNA polymerase II transcription regulatory region sequence-specific binding;;regulation of transcription, DNA-templated;;regulation of transcription from RNA polymerase II promoter;;positive regulation of transcription from RNA polymerase II promoter;;protein b…					ENOG4111CH5	K:Transcription	PF00170.26;;PF07716.20	bZIP_1;;bZIP_2	bZIP transcription factor;;Basic region leucine zipper	sp|P39970|ACA1_YEAST	ATF/CREB activator 1 OS=Saccharomyces cerevisiae (strain ATCC 204508 / S288c) OX=559292 GN=ACA1 PE=1 SV=1	856769
YBL059C-A	CMC2	Protein involved in respiratory chain complex assembly or maintenance; protein of the mitochondrial intermembrane space; contains twin Cx9C motifs that can form coiled coil-helix-coiled-coil helix fold [Source:SGD;Acc:S000007488]	330	90	67	100	91	85	67	89.16	70.91	104.01	108.63	93.45	86.06	88.0267	96.0467	0.942255	-0.085811	0.698827	0.876468	no	down	NP_031358.1	Cmc2p [Saccharomyces cerevisiae S288C]	GO:0005737;;GO:0033108;;GO:0005634;;GO:0005739;;GO:0005743;;GO:0003674;;GO:0005758;;GO:0046872	cellular_component;;biological_process;;cellular_component;;cellular_component;;cellular_component;;molecular_function;;cellular_component;;molecular_function	cytoplasm;;mitochondrial respiratory chain complex assembly;;nucleus;;mitochondrion;;mitochondrial inner membrane;;molecular_function;;mitochondrial intermembrane space;;metal ion binding	K18172	CMC2			ENOG41123JB	O:Posttranslational modification, protein turnover, chaperones	PF08583.15	Cmc1	Cytochrome c oxidase biogenesis protein Cmc1 like	sp|Q3E7A4|COXM2_YEAST	COX assembly mitochondrial protein 2 OS=Saccharomyces cerevisiae (strain ATCC 204508 / S288c) OX=559292 GN=CMC2 PE=1 SV=1	852220
YLR427W	MAG2	Cytoplasmic protein of unknown function; induced in response to mycotoxin patulin; ubiquitinated protein similar to the human ring finger motif protein RNF10; predicted to be involved in repair of alkylated DNA due to interaction with MAG1 [Source:SGD;Acc:S000004419]	2013	534	585	570	506	484	399	15.25	19.4	18.78	17.09	15.22	13.38	17.81	15.23	1.08505	0.117763	0.258012	0.54874	no	up	NP_013531.3	Mag2p [Saccharomyces cerevisiae S288C]	GO:0005737;;GO:0022626;;GO:0016567;;GO:0031643;;GO:0006513;;GO:0016740;;GO:0000976;;GO:0008270;;GO:0045944;;GO:0046872;;GO:0061630;;GO:0070651	cellular_component;;cellular_component;;biological_process;;biological_process;;biological_process;;molecular_function;;molecular_function;;molecular_function;;biological_process;;molecular_function;;molecular_function;;biological_process	cytoplasm;;cytosolic ribosome;;protein ubiquitination;;positive regulation of myelination;;protein monoubiquitination;;transferase activity;;transcription regulatory region sequence-specific DNA binding;;zinc ion binding;;positive regulation of transcription from RNA polymerase II promoter;;metal ion binding;;ubiquitin protein ligase activity;;nonfunctional rRNA decay	K26979	RNF10			ENOG410XTFS	O:Posttranslational modification, protein turnover, chaperones	PF24921.1;;PF13445.12;;PF00097.31;;PF14634.12;;PF13639.12	RING_XB3-XBAT31;;zf-RING_UBOX;;zf-C3HC4;;zf-RING_5;;zf-RING_2	E3 ubiquitin-protein ligase XB3/XBAT31 RING finger;;RING-type zinc-finger;;Zinc finger, C3HC4 type (RING finger;;zinc-RING finger domain;;Ring finger domain	sp|Q06436|MAG2_YEAST	E3 ubiquitin-protein ligase MAG2 OS=Saccharomyces cerevisiae (strain ATCC 204508 / S288c) OX=559292 GN=MAG2 PE=1 SV=1	851147
YIR012W	SQT1	Specific chaperone for ribosomal protein Rpl10p; binds nascent Rpl10p during translation; contains multiple WD repeats; interacts with Qsr1p in a two-hybrid assay; protein abundance increases in response to DNA replication stress [Source:SGD;Acc:S000001451]	1296	1367	1321	1182	1002	1111	1053	67.1	75.19	66.79	58.23	60.17	60.97	69.6933	59.79	1.08535	0.118157	0.150305	0.405178	no	up	AJP39477.1	Sqt1p [Saccharomyces cerevisiae YJM1078]	GO:0005737;;GO:0042273;;GO:0005829;;GO:0051082;;GO:0005515;;GO:0000027	cellular_component;;biological_process;;cellular_component;;molecular_function;;molecular_function;;biological_process	cytoplasm;;ribosomal large subunit biogenesis;;cytosol;;unfolded protein binding;;protein binding;;ribosomal large subunit assembly	K14818	SQT1			ENOG410XR6A	S:Function unknown	PF23414.1;;PF24807.1;;PF24814.1;;PF24796.1;;PF00400.38;;PF24805.1;;PF24817.1;;PF23393.2;;PF12894.13;;PF23409.1;;PF23341.1	Beta-prop_EML_2;;WD40_CDC20-Fz;;WD40_Prp19;;WDR55;;WD40;;EIF3I;;WD40_WDHD1_1st;;Beta-prop_WDR90_POC16_2nd;;ANAPC4_WD40;;Beta-prop_EML;;PEP5_VPS11_N	Echinoderm microtubule-associated protein second beta-propeller;;CDC20/Fizzy WD40 domain;;Prp19 WD40 domain;;WDR55;;WD domain, G-beta repeat;;EIF3I;;WDHD1 first WD40 domain;;WDR90/POC16, second beta-propeller;;Anaphase-promoting complex subunit 4 WD40 domain;;Echinoderm microtubule-associated protein first beta-propeller;;PEP5/VPS11 N-terminal	sp|P35184|SQT1_YEAST	Ribosome assembly protein SQT1 OS=Saccharomyces cerevisiae (strain ATCC 204508 / S288c) OX=559292 GN=SQT1 PE=1 SV=2	854829
YGR082W	TOM20	Component of the TOM (translocase of outer membrane) complex; responsible for recognition and initial import steps for all mitochondrially directed proteins; acts as a receptor for incoming precursor proteins [Source:SGD;Acc:S000003314]	552	688	658	675	605	637	536	133.17	145.98	147.51	139.37	137.29	125.77	142.22	134.143	1.01222	0.0175178	0.842527	0.940583	no	up	NP_011596.1	Tom20p [Saccharomyces cerevisiae S288C]	GO:0030943;;GO:0030150;;GO:0045040;;GO:0006886;;GO:0070096;;GO:0005739;;GO:0006605;;GO:0005742;;GO:0031307;;GO:0005741;;GO:0016031;;GO:0005515;;GO:0015031;;GO:0008320	molecular_function;;biological_process;;biological_process;;biological_process;;biological_process;;cellular_component;;biological_process;;cellular_component;;cellular_component;;cellular_component;;biological_process;;molecular_function;;biological_process;;molecular_function	mitochondrion targeting sequence binding;;protein import into mitochondrial matrix;;protein import into mitochondrial outer membrane;;intracellular protein transport;;mitochondrial outer membrane translocase complex assembly;;mitochondrion;;protein targeting;;mitochondrial outer membrane translocase complex;;integral component of mitochondrial outer membrane;;mitochondrial outer membrane;;tRNA im…	K17770	TOM20			ENOG4111NAH	U:Intracellular trafficking, secretion, and vesicular transport	PF02064.20	MAS20	MAS20 protein import receptor	sp|P35180|TOM20_YEAST	Mitochondrial import receptor subunit TOM20 OS=Saccharomyces cerevisiae (strain ATCC 204508 / S288c) OX=559292 GN=TOM20 PE=1 SV=1	852973
YIL176C	PAU14	Protein of unknown function; member of the seripauperin multigene family encoded mainly in subtelomeric regions; identical to Pau1p [Source:SGD;Acc:S000001438]	363	5	2.5	7.21	1.5	1.83	1.5	3.33	1.83	5.16	1.2	1.36	1.28	3.44	1.28	2.22038	1.15081	0.270123	1	no	up	NP_012093.1	seripauperin PAU14 [Saccharomyces cerevisiae S288C]	GO:0000324;;GO:0031505;;GO:0005199;;GO:0005575;;GO:0030437;;GO:0008150;;GO:0009277;;GO:0003674	cellular_component;;biological_process;;molecular_function;;cellular_component;;biological_process;;biological_process;;cellular_component;;molecular_function	fungal-type vacuole;;fungal-type cell wall organization;;structural constituent of cell wall;;cellular_component;;ascospore formation;;biological_process;;fungal-type cell wall;;molecular_function					ENOG410YXX3	O:Posttranslational modification, protein turnover, chaperones	PF00660.22	SRP1_TIP1	Seripauperin and TIP1 family	sp|P0CE89|PAU14_YEAST	Seripauperin-14 OS=Saccharomyces cerevisiae (strain ATCC 204508 / S288c) OX=559292 GN=PAU14 PE=3 SV=1	853232
YJL189W	RPL39	Ribosomal 60S subunit protein L39; required for ribosome biogenesis; loss of both Rpl31p and Rpl39p confers lethality; also exhibits genetic interactions with SIS1 and PAB1; homologous to mammalian ribosomal protein L39, no bacterial homolog [Source:SGD;Acc:S000003725]	156	192.46	240.09	243.09	142.19	166.76	157.99	8875.01	7795.62	8186.21	8156.82	7477.9	8945.82	8285.61	8193.51	1.28759	0.364678	0.023062	0.122647	no	up	NP_012346.1	ribosomal 60S subunit protein L39 [Saccharomyces cerevisiae S288C]	GO:0005737;;GO:0005840;;GO:0022625;;GO:0005829;;GO:1990904;;GO:0000282;;GO:0003735;;GO:0005515;;GO:0002181;;GO:0006412	cellular_component;;cellular_component;;cellular_component;;cellular_component;;cellular_component;;biological_process;;molecular_function;;molecular_function;;biological_process;;biological_process	cytoplasm;;ribosome;;cytosolic large ribosomal subunit;;cytosol;;ribonucleoprotein complex;;cellular bud site selection;;structural constituent of ribosome;;protein binding;;cytoplasmic translation;;translation	K02924	RP-L39e, RPL39	sce03010	Ribosome	COG2167	J:Translation, ribosomal structure and biogenesis	PF00832.25	Ribosomal_L39	Ribosomal L39 protein	sp|P04650|RL39_YEAST	Large ribosomal subunit protein eL39 OS=Saccharomyces cerevisiae (strain ATCC 204508 / S288c) OX=559292 GN=RPL39 PE=1 SV=3	853250
YOR135C	IRC14	Dubious open reading frame; unlikely to encode a functional protein, based on available experimental and comparative sequence data; partially overlaps the verified gene YOR136W; null mutant displays increased levels of spontaneous Rad52 foci [Source:SGD;Acc:S000005661]	342	191.38	227.17	201.4	223.99	180.19	177.99	162.53	208.55	181.25	228.99	170.48	195.12	184.11	198.197	0.94727	-0.0781531	0.610094	0.835828	no	down	Q08522.1	RecName: Full=Putative increased recombination centers protein 14 [Saccharomyces cerevisiae S288C]	GO:0005962;;GO:0006312;;GO:0051287;;GO:0000287;;GO:0006537;;GO:0005739;;GO:0005575;;GO:0006099;;GO:0030437;;GO:0045944;;GO:0003723;;GO:0006102;;GO:0003674;;GO:0004449	cellular_component;;biological_process;;molecular_function;;molecular_function;;biological_process;;cellular_component;;cellular_component;;biological_process;;biological_process;;biological_process;;molecular_function;;biological_process;;molecular_function;;molecular_function	mitochondrial isocitrate dehydrogenase complex (NAD+;;mitotic recombination;;NAD binding;;magnesium ion binding;;glutamate biosynthetic process;;mitochondrion;;cellular_component;;tricarboxylic acid cycle;;ascospore formation;;positive regulation of transcription from RNA polymerase II promoter;;RNA binding;;isocitrate metabolic process;;molecular_function;;isocitrate dehydrogenase (NAD+) activity	K00030	IDH3	sce00020	Citrate cycle (TCA cycle	COG0473	E:Amino acid transport and metabolism				sp|Q08522|IRC14_YEAST	Putative increased recombination centers protein 14 OS=Saccharomyces cerevisiae (strain ATCC 204508 / S288c) OX=559292 GN=IRC14 PE=5 SV=1
YOR396W	YRF1-8	One of several telomeric Y' element-encoded DNA helicases; known as Y'-Help1 (Y'-HELicase Protein 1) [Source:SGD;Acc:S000007526]	5391	295.05	163.68	79.33	232.61	16.95	98.89	2.83	1.83	0.88	2.64	0.18	1.11	1.84667	1.31	1.34451	0.427082	0.675809	0.867445	no	up	KAG2504159.1	LOW QUALITY PROTEIN: Y' element ATP-dependent helicase protein 1 copy 7 [Saccharomyces cerevisiae]	GO:0005737;;GO:0000722;;GO:0016887;;GO:0016787;;GO:0005634;;GO:0005739;;GO:0004386;;GO:0005575;;GO:0008150;;GO:0003676;;GO:0003678;;GO:0032508;;GO:0005524	cellular_component;;biological_process;;molecular_function;;molecular_function;;cellular_component;;cellular_component;;molecular_function;;cellular_component;;biological_process;;molecular_function;;molecular_function;;biological_process;;molecular_function	cytoplasm;;telomere maintenance via recombination;;ATPase activity;;hydrolase activity;;nucleus;;mitochondrion;;helicase activity;;cellular_component;;biological_process;;nucleic acid binding;;DNA helicase activity;;DNA duplex unwinding;;ATP binding					COG0513	L:Replication, recombination and repair	PF00271.37;;PF00270.35;;PF11603.13	Helicase_C;;DEAD;;Sir1	Helicase conserved C-terminal domain;;DEAD/DEAH box helicase;;Sir1, ORC-binding domain	sp|P0CX20|YRF11_YEAST	Y' element ATP-dependent helicase protein 1 copy 1 OS=Saccharomyces cerevisiae (strain ATCC 204508 / S288c) OX=559292 GN=YRF1-1 PE=2 SV=1	854577
YDL244W	THI13	Protein involved in synthesis of the thiamine precursor HMP; member of a subtelomeric gene family including THI5, THI11, THI12, and THI13; hydroxymethylpyrimidine is also known as HMP [Source:SGD;Acc:S000002403]	1023	33.95	50.07	43.91	44.96	38.8	39.52	2.3	3.92	3.41	3.6	2.9	3.16	3.21	3.22	0.920102	-0.120134	0.689246	0.873951	no	down	NP_010037.1	4-amino-5-hydroxymethyl-2-methylpyrimidine phosphate synthase [Saccharomyces cerevisiae S288C]	GO:0009229;;GO:0009228;;GO:0106344;;GO:0005575;;GO:0016740;;GO:0003674;;GO:0005515;;GO:0005506;;GO:0046872	biological_process;;biological_process;;deleted;;cellular_component;;molecular_function;;molecular_function;;molecular_function;;molecular_function;;molecular_function	thiamine diphosphate biosynthetic process;;thiamine biosynthetic process;;old GO;;cellular_component;;transferase activity;;molecular_function;;protein binding;;iron ion binding;;metal ion binding	K18278	THI5	sce01240;;sce00730	Biosynthesis of cofactors;;Thiamine metabolism	COG0715	P:Inorganic ion transport and metabolism	PF09084.16;;PF13379.11	NMT1;;NMT1_2	NMT1/THI5 like;;NMT1-like family	sp|Q07748|THI13_YEAST	4-amino-5-hydroxymethyl-2-methylpyrimidine phosphate synthase THI13 OS=Saccharomyces cerevisiae (strain ATCC 204508 / S288c) OX=559292 GN=THI13 PE=1 SV=1	851353
YER046W	SPO73	Meiosis-specific protein required for prospore membrane morphogenesis; required for the proper shape of the prospore membrane (PSM) and for spore wall formation; functions cooperatively with SPO71 in PSM elongation; physically interacts with Spo71p; genetically antagonistic to SPO1, similar to SPO71; localizes to the PSM; required for spore wall formation during sporulation; dispensable for both …	432	79	70	51	63	82	67	28.71	28.74	20.49	27.39	33.41	30.34	25.98	30.38	0.838214	-0.254609	0.290995	0.585987	no	down	NP_010965.1	Spo73p [Saccharomyces cerevisiae S288C]	GO:0005737;;GO:0005628;;GO:0030476;;GO:0005829;;GO:0016020;;GO:0030435;;GO:0030437;;GO:0003674;;GO:0032120;;GO:0016021	cellular_component;;cellular_component;;biological_process;;cellular_component;;cellular_component;;biological_process;;biological_process;;molecular_function;;biological_process;;cellular_component	cytoplasm;;prospore membrane;;ascospore wall assembly;;cytosol;;membrane;;sporulation resulting in formation of a cellular spore;;ascospore formation;;molecular_function;;ascospore-type prospore membrane assembly;;integral component of membrane					ENOG4111ABZ	S:Function unknown				sp|P40031|SPO73_YEAST	Sporulation-specific protein 73 OS=Saccharomyces cerevisiae (strain ATCC 204508 / S288c) OX=559292 GN=SPO73 PE=1 SV=1	856770
YGR038C-A		Retrotransposon TYA Gag gene co-transcribed with TYB Pol; translated as TYA or TYA-TYB polyprotein; Gag is a nucleocapsid protein that is the structural constituent of virus-like particles (VLPs); similar to retroviral Gag [Source:SGD;Acc:S000007407]	1323	105.08	49.04	59.65	138.43	217.07	101.44	5.02	2.72	3.28	7.83	11.44	5.72	3.67333	8.33	0.419107	-1.25461	8.70709e-07	2.92814e-05	yes	down	NP_058161.1	gag protein [Saccharomyces cerevisiae S288C]	GO:0005737;;GO:0000943;;GO:0032197;;GO:0003723	cellular_component;;cellular_component;;biological_process;;molecular_function	cytoplasm;;retrotransposon nucleocapsid;;transposition, RNA-mediated;;RNA binding					COG2801	L:Replication, recombination and repair				sp|Q12485|YG12A_YEAST	Transposon Ty1-GR2 Gag polyprotein OS=Saccharomyces cerevisiae (strain ATCC 204508 / S288c) OX=559292 GN=TY1A-GR2 PE=2 SV=1
YGR038C-B		Retrotransposon TYA Gag and TYB Pol genes; transcribed/translated as one unit; polyprotein is processed to make a nucleocapsid-like protein (Gag), reverse transcriptase (RT), protease (PR), and integrase (IN); similar to retroviral genes [Source:SGD;Acc:S000007408]	5269	1043.56	1037.41	1074.46	903.67	820.08	697.7	10.27	11.88	12.24	10.52	8.88	8.04	11.4633	9.14667	1.16123	0.215655	0.0133665	0.0830614	no	up	CAA97027.1	TY1B, partial [Saccharomyces cerevisiae]	GO:0006310;;GO:0005737;;GO:0000943;;GO:0032197;;GO:0004540;;GO:0004523;;GO:0003887;;GO:0015074;;GO:0004190;;GO:0003723;;GO:0003677;;GO:0003964;;GO:0006508;;GO:0008233;;GO:0046872;;GO:0005634;;GO:0005524	biological_process;;cellular_component;;cellular_component;;biological_process;;molecular_function;;molecular_function;;molecular_function;;biological_process;;molecular_function;;molecular_function;;molecular_function;;molecular_function;;biological_process;;molecular_function;;molecular_function;;cellular_component;;molecular_function	DNA recombination;;cytoplasm;;retrotransposon nucleocapsid;;transposition, RNA-mediated;;ribonuclease activity;;RNA-DNA hybrid ribonuclease activity;;DNA-directed DNA polymerase activity;;DNA integration;;aspartic-type endopeptidase activity;;RNA binding;;DNA binding;;RNA-directed DNA polymerase activity;;proteolysis;;peptidase activity;;metal ion binding;;nucleus;;ATP binding					COG2801	L:Replication, recombination and repair				sp|Q12269|YG12B_YEAST	Transposon Ty1-GR2 Gag-Pol polyprotein OS=Saccharomyces cerevisiae (strain ATCC 204508 / S288c) OX=559292 GN=TY1B-GR2 PE=3 SV=3
YIL136W	OM45	Mitochondrial outer membrane protein of unknown function; major constituent of the outer membrane, extending into the intermembrane space; interacts with porin (Por1p) and with Om14p; imported via the presequence pathway involving the TOM and TIM23 complexes, then assembled in the outer membrane by Mim1p; protein abundance increases in response to DNA replication stress [Source:SGD;Acc:S000001398]	1182	1570	1612	1473	2252	2009	1704	87.02	103.55	93.9	147.8	122.9	111.54	94.8233	127.413	0.695831	-0.523191	1.56091e-10	1.22243e-08	no	down	NP_012130.1	Om45p [Saccharomyces cerevisiae S288C]	GO:0008150;;GO:0031307;;GO:0005741;;GO:0003674;;GO:0005739	biological_process;;cellular_component;;cellular_component;;molecular_function;;cellular_component	biological_process;;integral component of mitochondrial outer membrane;;mitochondrial outer membrane;;molecular_function;;mitochondrion					ENOG41118NA	S:Function unknown				sp|P16547|OM45_YEAST	Mitochondrial outer membrane protein OM45 OS=Saccharomyces cerevisiae (strain ATCC 204508 / S288c) OX=559292 GN=OM45 PE=1 SV=2	854670
YJR065C	ARP3	Essential component of the Arp2/3 complex; Arp2/3 is a highly conserved actin nucleation center required for the motility and integrity of actin patches; involved in endocytosis and membrane growth and polarity [Source:SGD;Acc:S000003826]	1350	2979	2987	2958	2760	2710	2451	138.72	161.31	158.61	152.13	139.19	134.56	152.88	141.96	1.00279	0.00401651	0.948527	0.981134	no	up	NP_012599.3	actin-related protein 3 [Saccharomyces cerevisiae S288C]	GO:0005737;;GO:0005856;;GO:0015629;;GO:0043232;;GO:0045010;;GO:0044396;;GO:0030479;;GO:0051015;;GO:0030036;;GO:0003779;;GO:0005885;;GO:0034314;;GO:0005515;;GO:0005886;;GO:0005524	cellular_component;;cellular_component;;cellular_component;;cellular_component;;biological_process;;biological_process;;cellular_component;;molecular_function;;biological_process;;molecular_function;;cellular_component;;biological_process;;molecular_function;;cellular_component;;molecular_function	cytoplasm;;cytoskeleton;;actin cytoskeleton;;intracellular non-membrane-bounded organelle;;actin nucleation;;actin cortical patch organization;;actin cortical patch;;actin filament binding;;actin cytoskeleton organization;;actin binding;;Arp2/3 protein complex;;Arp2/3 complex-mediated actin nucleation;;protein binding;;plasma membrane;;ATP binding	K16575;K10355;K17260;K11400;K18584	ACTR1, ARP1;ACTF;ACTR2, ARP2;ARP4;ACTR3, ARP3	sce03082;;sce04144;;sce04138;;sce04814	ATP-dependent chromatin remodeling;;Endocytosis;;Autophagy - yeast;;Motor proteins	COG5277	Z:Cytoskeleton	PF00022.25;;PF06723.19	Actin;;MreB_Mbl	Actin;;MreB/Mbl protein	sp|P47117|ARP3_YEAST	Actin-related protein 3 OS=Saccharomyces cerevisiae (strain ATCC 204508 / S288c) OX=559292 GN=ARP3 PE=1 SV=1	853528
YKL072W	STB6	Protein that binds Sin3p in a two-hybrid assay; STB6 has a paralog, STB2, that arose from the whole genome duplication [Source:SGD;Acc:S000001555]	2301	195	218	230	175	166	152	4.77	6.19	6.49	5.06	4.47	4.36	5.81667	4.63	1.16224	0.216906	0.149521	0.404357	no	up	NP_012851.1	Stb6p [Saccharomyces cerevisiae S288C]	GO:0005575;;GO:0008150;;GO:0003674;;GO:0070822	cellular_component;;biological_process;;molecular_function;;cellular_component	cellular_component;;biological_process;;molecular_function;;Sin3-type complex					ENOG410ZVIG	S:Function unknown				sp|P36085|STB6_YEAST	Protein STB6 OS=Saccharomyces cerevisiae (strain ATCC 204508 / S288c) OX=559292 GN=STB6 PE=1 SV=1	853790
YLR018C	POM34	Subunit of the transmembrane ring of the nuclear pore complex (NPC); contributes to nucleocytoplasmic transport, NPC biogenesis and spindle pole body duplication [Source:SGD;Acc:S000004008]	900	324	289	297	300	311	274	26.39	27.22	27.72	28.96	28	26.49	27.11	27.8167	0.914379	-0.129135	0.27008	0.56315	no	down	NP_013118.1	Pom34p [Saccharomyces cerevisiae S288C]	GO:0034399;;GO:0016020;;GO:0005640;;GO:0030474;;GO:0005643;;GO:0031965;;GO:0005634;;GO:0005635;;GO:0006606;;GO:0006913;;GO:0006999;;GO:0017056;;GO:0070762;;GO:0015031;;GO:0051028;;GO:0031309	cellular_component;;cellular_component;;cellular_component;;biological_process;;cellular_component;;cellular_component;;cellular_component;;cellular_component;;biological_process;;biological_process;;biological_process;;molecular_function;;cellular_component;;biological_process;;biological_process;;cellular_component	nuclear periphery;;membrane;;nuclear outer membrane;;spindle pole body duplication;;nuclear pore;;nuclear membrane;;nucleus;;nuclear envelope;;protein import into nucleus;;nucleocytoplasmic transport;;nuclear pore organization;;structural constituent of nuclear pore;;nuclear pore transmembrane ring;;protein transport;;mRNA transport;;integral component of nuclear outer membrane	K18724	POM34	sce03013	Nucleocytoplasmic transport	ENOG41118MS	U:Intracellular trafficking, secretion, and vesicular transport	PF08058.16	NPCC	Nuclear pore complex component	sp|Q12445|POM34_YEAST	Nucleoporin POM34 OS=Saccharomyces cerevisiae (strain ATCC 204508 / S288c) OX=559292 GN=POM34 PE=1 SV=1	850705
YPR142C		Dubious open reading frame; unlikely to encode a functional protein, based on available experimental and comparative sequence data; partially overlaps the verified ORF RRP15, which is required for ribosomal RNA processing [Source:SGD;Acc:S000006346]	564	130.7	127.1	125.57	117.08	118.66	87.34	24.15	26.94	26.23	25.74	24.41	19.54	25.7733	23.23	1.06077	0.0851114	0.63825	0.847432	no	up	O13570.1	RecName: Full=Putative uncharacterized protein YPR142C [Saccharomyces cerevisiae S288C]	GO:0000460;;GO:0005730;;GO:0016021;;GO:0016020;;GO:0030687;;GO:0005575;;GO:0000463;;GO:0008150;;GO:0006364;;GO:0000466;;GO:0000470;;GO:0003674;;GO:0005634	biological_process;;cellular_component;;cellular_component;;cellular_component;;cellular_component;;cellular_component;;biological_process;;biological_process;;biological_process;;biological_process;;biological_process;;molecular_function;;cellular_component	maturation of 5.8S rRNA;;nucleolus;;integral component of membrane;;membrane;;preribosome, large subunit precursor;;cellular_component;;maturation of LSU-rRNA from tricistronic rRNA transcript (SSU-rRNA, 5.8S rRNA, LSU-rRNA;;biological_process;;rRNA processing;;maturation of 5.8S rRNA from tricistronic rRNA transcript (SSU-rRNA, 5.8S rRNA, LSU-rRNA;;maturation of LSU-rRNA;;molecular_function;;nuc…					ENOG4111R78	S:Function unknown				sp|O13570|YPR42_YEAST	Putative uncharacterized protein YPR142C OS=Saccharomyces cerevisiae (strain ATCC 204508 / S288c) OX=559292 GN=YPR142C PE=5 SV=1
YFL024C	EPL1	Subunit of NuA4, an essential histone H4/H2A acetyltransferase complex; conserved region at N-terminus is essential for interaction with the NPC (nucleosome core particle); required for autophagy; homologous to Drosophila Enhancer of Polycomb; coding sequence contains length polymorphisms in different strains [Source:SGD;Acc:S000001870]	2499	382	429	437	355	319	327	8.5	11.09	11.23	9.34	7.81	8.54	10.2733	8.56333	1.10917	0.14948	0.209964	0.489745	no	up	CAI7110090.1	BBT_collapsed_G0017250.mRNA.1.CDS.1 [Saccharomyces cerevisiae]	GO:0032777;;GO:0016239;;GO:0016573;;GO:0006338;;GO:0006281;;GO:0005634;;GO:0004402;;GO:0006357;;GO:0006351;;GO:0005515;;GO:0000786;;GO:0007049;;GO:0035267	cellular_component;;biological_process;;biological_process;;biological_process;;biological_process;;cellular_component;;molecular_function;;biological_process;;biological_process;;molecular_function;;cellular_component;;biological_process;;cellular_component	Piccolo NuA4 histone acetyltransferase complex;;positive regulation of macroautophagy;;histone acetylation;;chromatin remodeling;;DNA repair;;nucleus;;histone acetyltransferase activity;;regulation of transcription from RNA polymerase II promoter;;transcription, DNA-templated;;protein binding;;nucleosome;;cell cycle;;NuA4 histone acetyltransferase complex	K11322	EPC	sce03082	ATP-dependent chromatin remodeling	ENOG410XSSX	K:Transcription	PF10513.14	EPL1	Enhancer of polycomb-like	sp|P43572|EPL1_YEAST	Enhancer of polycomb-like protein 1 OS=Saccharomyces cerevisiae (strain ATCC 204508 / S288c) OX=559292 GN=EPL1 PE=1 SV=1	850520
YEL012W	UBC8	Ubiquitin-conjugating enzyme that regulates gluconeogenesis; negatively regulates gluconeogenesis by mediating the glucose-induced ubiquitination of fructose-1,6-bisphosphatase (FBPase); cytoplasmic enzyme that catalyzes the ubiquitination of histones in vitro [Source:SGD;Acc:S000000738]	657	352	331	328	415	342	308	48.15	52.13	51.04	67.42	51.9	50.53	50.44	56.6167	0.845019	-0.242944	0.0437712	0.190441	no	down	NP_010904.2	E2 ubiquitin-conjugating protein UBC8 [Saccharomyces cerevisiae S288C]	GO:0005737;;GO:0043161;;GO:0005634;;GO:0045721;;GO:0016567;;GO:0016740;;GO:0006511;;GO:0005515;;GO:0061631;;GO:0004842;;GO:0000209;;GO:0005524	cellular_component;;biological_process;;cellular_component;;biological_process;;biological_process;;molecular_function;;biological_process;;molecular_function;;molecular_function;;molecular_function;;biological_process;;molecular_function	cytoplasm;;proteasome-mediated ubiquitin-dependent protein catabolic process;;nucleus;;negative regulation of gluconeogenesis;;protein ubiquitination;;transferase activity;;ubiquitin-dependent protein catabolic process;;protein binding;;ubiquitin conjugating enzyme activity;;ubiquitin-protein transferase activity;;protein polyubiquitination;;ATP binding	K10576;K10580;K10573;K06689	UBE2H, UBC8;UBE2N, BLU, UBC13;UBE2A, UBC2, RAD6A;UBE2D, UBC4, UBC5	sce04141;;sce04120;;sce03083	Protein processing in endoplasmic reticulum;;Ubiquitin mediated proteolysis;;Polycomb repressive complex	ENOG410XRC5	O:Posttranslational modification, protein turnover, chaperones	PF00179.31	UQ_con	Ubiquitin-conjugating enzyme	sp|P28263|UBC8_YEAST	Ubiquitin-conjugating enzyme E2-24 kDa OS=Saccharomyces cerevisiae (strain ATCC 204508 / S288c) OX=559292 GN=UBC8 PE=1 SV=2	856704
YOL066C	RIB2	Bifunctional DRAP deaminase tRNA:pseudouridine synthase; the deaminase catalyzes the third step in riboflavin biosynthesis and the synthase catalyzes formation of pseudouridine at position 32 in cytoplasmic tRNAs; RIB2 has a paralog, PUS9, that arose from the whole genome duplication [Source:SGD;Acc:S000005427]	1776	356	343	360	285	349	274	11.79	13.19	13.76	11.17	12.74	10.68	12.9133	11.53	1.03936	0.0556965	0.6366	0.847432	no	up	NP_014575.1	bifunctional DRAP deaminase/tRNA pseudouridine synthase RIB2 [Saccharomyces cerevisiae S288C]	GO:0005737;;GO:0006139;;GO:0046872;;GO:0008033;;GO:0016853;;GO:0016787;;GO:0031119;;GO:0016814;;GO:0009982;;GO:0009231;;GO:0003824;;GO:0019239;;GO:0160151;;GO:0003723;;GO:0043723;;GO:0000455;;GO:0008835;;GO:0009451;;GO:0001522;;GO:0106029;;GO:0008270	cellular_component;;biological_process;;molecular_function;;biological_process;;molecular_function;;molecular_function;;biological_process;;molecular_function;;molecular_function;;biological_process;;molecular_function;;molecular_function;;deleted;;molecular_function;;molecular_function;;biological_process;;molecular_function;;biological_process;;biological_process;;molecular_function;;molecular_…	cytoplasm;;nucleobase-containing compound metabolic process;;metal ion binding;;tRNA processing;;isomerase activity;;hydrolase activity;;tRNA pseudouridine synthesis;;hydrolase activity, acting on carbon-nitrogen (but not peptide) bonds, in cyclic amidines;;pseudouridine synthase activity;;riboflavin biosynthetic process;;catalytic activity;;deaminase activity;;old GO;;RNA binding;;2,5-diamino-6-…	K15453;K14655;K15454	PUS6;RIB2, PUS8;PUS9	sce01240;;sce00740	Biosynthesis of cofactors;;Riboflavin metabolism	COG0117	H:Coenzyme transport and metabolism	PF18785.7;;PF00849.27;;PF00383.29;;PF14437.12	Inv-AAD;;PseudoU_synth_2;;dCMP_cyt_deam_1;;MafB19-deam	Invertebrate-AID/APOBEC-deaminase;;RNA pseudouridylate synthase;;Cytidine and deoxycytidylate deaminase zinc-binding region;;MafB19-like deaminase	sp|Q12362|RIB2_YEAST	Bifunctional protein RIB2 OS=Saccharomyces cerevisiae (strain ATCC 204508 / S288c) OX=559292 GN=RIB2 PE=1 SV=1	854088
YDR237W	MRPL7	Mitochondrial ribosomal protein of the large subunit; MRPL7 produces both YmL5 and YmL7, which are two different modified forms of the same protein [Source:SGD;Acc:S000002645]	879	427	370	366	359	386	362	36.04	36.11	35.39	35.92	36.02	36.28	35.8467	36.0733	0.93269	-0.10053	0.358465	0.655893	no	down	NP_010523.3	mitochondrial 54S ribosomal protein YmL7/YmL5 [Saccharomyces cerevisiae S288C]	GO:0005840;;GO:0022625;;GO:1990904;;GO:0005739;;GO:0032543;;GO:0003735;;GO:0005743;;GO:0003723;;GO:0005762;;GO:0006412;;GO:0000027	cellular_component;;cellular_component;;cellular_component;;cellular_component;;biological_process;;molecular_function;;cellular_component;;molecular_function;;cellular_component;;biological_process;;biological_process	ribosome;;cytosolic large ribosomal subunit;;ribonucleoprotein complex;;mitochondrion;;mitochondrial translation;;structural constituent of ribosome;;mitochondrial inner membrane;;RNA binding;;mitochondrial large ribosomal subunit;;translation;;ribosomal large subunit assembly	K02931	RP-L5, MRPL5, rplE	sce03010	Ribosome	COG0094	J:Translation, ribosomal structure and biogenesis	PF00673.26;;PF00281.24	Ribosomal_L5_C;;Ribosomal_L5	ribosomal L5P family C-terminus;;Ribosomal protein L5	sp|P36519|RM07_YEAST	Large ribosomal subunit protein uL5m OS=Saccharomyces cerevisiae (strain ATCC 204508 / S288c) OX=559292 GN=MRPL7 PE=1 SV=2	851823
YER117W	RPL23B	Ribosomal 60S subunit protein L23B; homologous to mammalian ribosomal protein L23 and bacterial L14; RPL23B has a paralog, RPL23A, that arose from the whole genome duplication [Source:SGD;Acc:S000000919]	414	8788.97	7247.3	6828.63	6083	7406.27	7443.65	3652.95	3385.79	3120	3027.68	3452.62	3878.38	3386.25	3452.89	0.965505	-0.0506442	0.580829	0.819861	no	down	NP_009466.1	ribosomal 60S subunit protein L23A [Saccharomyces cerevisiae S288C]	GO:0005737;;GO:0070180;;GO:0005840;;GO:0022625;;GO:0005634;;GO:1990904;;GO:0006412;;GO:0003735;;GO:0002181;;GO:0005829	cellular_component;;molecular_function;;cellular_component;;cellular_component;;cellular_component;;cellular_component;;biological_process;;molecular_function;;biological_process;;cellular_component	cytoplasm;;large ribosomal subunit rRNA binding;;ribosome;;cytosolic large ribosomal subunit;;nucleus;;ribonucleoprotein complex;;translation;;structural constituent of ribosome;;cytoplasmic translation;;cytosol	K02894	RP-L23e, RPL23	sce03010	Ribosome	COG0093	J:Translation, ribosomal structure and biogenesis	PF00238.24	Ribosomal_L14	Ribosomal protein L14p/L23e	sp|P0CX41|RL23A_YEAST	Large ribosomal subunit protein uL14A OS=Saccharomyces cerevisiae (strain ATCC 204508 / S288c) OX=559292 GN=RPL23A PE=1 SV=1	852191
YGL038C	OCH1	Mannosyltransferase of the cis-Golgi apparatus; initiates the polymannose outer chain elongation of N-linked oligosaccharides of glycoproteins [Source:SGD;Acc:S000003006]	1443	404	420	404	337	335	362	17.28	20.84	19.91	17.06	15.8	18.24	19.3433	17.0333	1.05396	0.0758267	0.512871	0.771368	no	up	NP_011477.1	initiation-specific alpha-1,6-mannosyltransferase [Saccharomyces cerevisiae S288C]	GO:0000136;;GO:0000137;;GO:0016020;;GO:0005783;;GO:0006491;;GO:0005794;;GO:0000009;;GO:1901135;;GO:0006487;;GO:0000139;;GO:0033164;;GO:0016757;;GO:0005789	cellular_component;;cellular_component;;cellular_component;;cellular_component;;biological_process;;cellular_component;;molecular_function;;biological_process;;biological_process;;cellular_component;;molecular_function;;molecular_function;;cellular_component	alpha-1,6-mannosyltransferase complex;;Golgi cis cisterna;;membrane;;endoplasmic reticulum;;N-glycan processing;;Golgi apparatus;;alpha-1,6-mannosyltransferase activity;;carbohydrate derivative metabolic process;;protein N-linked glycosylation;;Golgi membrane;;glycolipid 6-alpha-mannosyltransferase activity;;transferase activity, transferring glycosyl groups;;endoplasmic reticulum membrane	K05534;K05528	HOC1;OCH1	sce00513	Various types of N-glycan biosynthesis	COG3774	M:Cell wall/membrane/envelope biogenesis	PF04488.21;;PF05704.18	Gly_transf_sug;;Caps_synth	Glycosyltransferase sugar-binding region containing DXD motif;;Capsular polysaccharide synthesis protein	sp|P31755|OCH1_YEAST	Initiation-specific alpha-1,6-mannosyltransferase OS=Saccharomyces cerevisiae (strain ATCC 204508 / S288c) OX=559292 GN=OCH1 PE=1 SV=1	852845
YOL147C	PEX11	Peroxisomal protein required for medium-chain fatty acid oxidation; also required for peroxisome proliferation, possibly by inducing membrane curvature; localization regulated by phosphorylation; transcription regulated by Adr1p and Pip2p-Oaf1p [Source:SGD;Acc:S000005507]	711	343	263	293	270	248	261	40.76	36.04	39.71	38.08	32.66	37.07	38.8367	35.9367	1.02239	0.0319521	0.806225	0.924055	no	up	NP_014494.1	Pex11p [Saccharomyces cerevisiae S288C]	GO:0005779;;GO:0005778;;GO:0005783;;GO:0016559;;GO:0044375;;GO:0016020;;GO:0005777;;GO:0007031;;GO:0003674;;GO:0007165;;GO:0019395;;GO:1990429	cellular_component;;cellular_component;;cellular_component;;biological_process;;biological_process;;cellular_component;;cellular_component;;biological_process;;molecular_function;;biological_process;;biological_process;;cellular_component	integral component of peroxisomal membrane;;peroxisomal membrane;;endoplasmic reticulum;;peroxisome fission;;regulation of peroxisome size;;membrane;;peroxisome;;peroxisome organization;;molecular_function;;signal transduction;;fatty acid oxidation;;peroxisomal importomer complex	K13352	PEX11B	sce04146	Peroxisome	ENOG4111NS6	S:Function unknown	PF05648.19	PEX11	Peroxisomal biogenesis factor 11 (PEX11	sp|Q12462|PEX11_YEAST	Peroxisomal membrane protein PMP27 OS=Saccharomyces cerevisiae (strain ATCC 204508 / S288c) OX=559292 GN=PEX11 PE=1 SV=2	854018
YHR046C	INM1	Inositol monophosphatase; involved in biosynthesis of inositol and in phosphoinositide second messenger signaling; INM1 expression increases in the presence of inositol and decreases upon exposure to antibipolar drugs lithium and valproate [Source:SGD;Acc:S000001088]	888	354	358	365	358	343	326	29.42	34.41	34.76	35.27	31.52	32.16	32.8633	32.9833	0.932833	-0.10031	0.371361	0.666568	no	down	NP_011912.1	inositol monophosphate 1-phosphatase INM1 [Saccharomyces cerevisiae S288C]	GO:0005737;;GO:0016787;;GO:0008934;;GO:0046872;;GO:0052832;;GO:0005634;;GO:0052833;;GO:0071545;;GO:0052834;;GO:0007165;;GO:0046855;;GO:0046854;;GO:0006020;;GO:0006021	cellular_component;;molecular_function;;molecular_function;;molecular_function;;molecular_function;;cellular_component;;molecular_function;;biological_process;;molecular_function;;biological_process;;biological_process;;biological_process;;biological_process;;biological_process	cytoplasm;;hydrolase activity;;inositol monophosphate 1-phosphatase activity;;metal ion binding;;inositol monophosphate 3-phosphatase activity;;nucleus;;inositol monophosphate 4-phosphatase activity;;inositol phosphate catabolic process;;inositol monophosphate phosphatase activity;;signal transduction;;inositol phosphate dephosphorylation;;phosphatidylinositol phosphorylation;;inositol metabolic …	K01092	E3.1.3.25, IMPA, suhB	sce04070;;sce00562	Phosphatidylinositol signaling system;;Inositol phosphate metabolism	COG0483	G:Carbohydrate transport and metabolism	PF00459.30	Inositol_P	Inositol monophosphatase family	sp|P38710|INM1_YEAST	Inositol monophosphatase 1 OS=Saccharomyces cerevisiae (strain ATCC 204508 / S288c) OX=559292 GN=INM1 PE=1 SV=1	856442
YLL004W	ORC3	Subunit of the origin recognition complex (ORC); ORC directs DNA replication by binding to replication origins and is also involved in transcriptional silencing [Source:SGD;Acc:S000003927]	1851	169	183	199	181	199	208	5.33	6.7	7.24	6.75	6.91	7.71	6.42333	7.12333	0.832377	-0.264692	0.0859409	0.291332	no	down	NP_013097.1	origin recognition complex subunit 3 [Saccharomyces cerevisiae S288C]	GO:0030466;;GO:0031261;;GO:0005634;;GO:0006270;;GO:0005654;;GO:0003688;;GO:0005656;;GO:0006267;;GO:0006260;;GO:0005664;;GO:0005515;;GO:0003677;;GO:0003682	biological_process;;cellular_component;;cellular_component;;biological_process;;cellular_component;;molecular_function;;cellular_component;;biological_process;;biological_process;;cellular_component;;molecular_function;;molecular_function;;molecular_function	chromatin silencing at silent mating-type cassette;;DNA replication preinitiation complex;;nucleus;;DNA replication initiation;;nucleoplasm;;DNA replication origin binding;;nuclear pre-replicative complex;;pre-replicative complex assembly involved in nuclear cell cycle DNA replication;;DNA replication;;nuclear origin of replication recognition complex;;protein binding;;DNA binding;;chromatin bind…	K02605	ORC3	sce04113;;sce04111	Meiosis - yeast;;Cell cycle - yeast	ENOG410XT1W	L:Replication, recombination and repair	PF07034.17;;PF18137.7	ORC3_N;;ORC_WH_C	Origin recognition complex (ORC) subunit 3 N-terminus;;Origin recognition complex winged helix C-terminal	sp|P54790|ORC3_YEAST	Origin recognition complex subunit 3 OS=Saccharomyces cerevisiae (strain ATCC 204508 / S288c) OX=559292 GN=ORC3 PE=1 SV=1	850656
YAR061W		Pseudogenic fragment with similarity to flocculins; YAR061W has a paralog, YHR212W-A, that arose from a segmental duplication [Source:SGD;Acc:S000000087]	1006	17.12	8.78	8.83	14.31	3.17	13.49	1.19	0.7	0.7	1.17	0.24	1.11	0.863333	0.84	1.01786	0.0255371	0.967475	1	no	up	CAI4235120.1	ACA_G0000110.mRNA.1.CDS.1 [Saccharomyces cerevisiae]	GO:0000128	biological_process	flocculation					ENOG410YWND	S:Function unknown				sp|P0CI66|YAN2_YEAST	Putative uncharacterized protein YAR062W OS=Saccharomyces cerevisiae (strain ATCC 204508 / S288c) OX=559292 GN=YAR062W PE=5 SV=1
YAL032C	PRP45	Protein required for pre-mRNA splicing; associates with the spliceosome and interacts with splicing factors Prp22p and Prp46p; orthologous to human transcriptional coactivator SKIP and can activate transcription of a reporter gene [Source:SGD;Acc:S000000030]	1140	217	204	224	169	201	190	12.63	13.76	14.99	11.65	12.91	13.07	13.7933	12.5433	1.02335	0.0332982	0.81825	0.928985	no	up	NP_009370.1	mRNA splicing protein PRP45 [Saccharomyces cerevisiae S288C]	GO:0000384;;GO:0000386;;GO:0005634;;GO:0071006;;GO:0071007;;GO:0000398;;GO:0071014;;GO:0000350;;GO:0005515;;GO:0008380;;GO:0005681;;GO:0006397	molecular_function;;molecular_function;;cellular_component;;cellular_component;;cellular_component;;biological_process;;cellular_component;;biological_process;;molecular_function;;biological_process;;cellular_component;;biological_process	first spliceosomal transesterification activity;;second spliceosomal transesterification activity;;nucleus;;U2-type catalytic step 1 spliceosome;;U2-type catalytic step 2 spliceosome;;mRNA splicing, via spliceosome;;post-mRNA release spliceosomal complex;;generation of catalytic spliceosome for second transesterification step;;protein binding;;RNA splicing;;spliceosomal complex;;mRNA processing	K06063	SNW1, SKIIP, SKIP	sce03040	Spliceosome	ENOG410XQGT	A:RNA processing and modification	PF02731.20	SKIP_SNW	SKIP/SNW domain	sp|P28004|PRP45_YEAST	Pre-mRNA-processing protein 45 OS=Saccharomyces cerevisiae (strain ATCC 204508 / S288c) OX=559292 GN=PRP45 PE=1 SV=2	851201
YBR252W	DUT1	Deoxyuridine triphosphate diphosphatase (dUTPase); catalyzes hydrolysis of dUTP to dUMP and PPi, thereby preventing incorporation of uracil into DNA during replication; critical for the maintenance of genetic stability; also has diphosphatase activity on deoxyinosine triphosphate; human homolog DUT allows growth of yeast haploid dut1 null mutant after sporulation of heterozygous diploid [Source:S…	444	367	307	356	261	317	294	122.91	116.42	132.24	104.49	118.94	122.18	123.857	115.203	1.0486	0.0684604	0.58117	0.819861	no	up	NP_009811.3	bifunctional dITP/dUTP diphosphatase [Saccharomyces cerevisiae S288C]	GO:0005737;;GO:0016787;;GO:0009213;;GO:0004170;;GO:0006226;;GO:0005634;;GO:0000287;;GO:0035870;;GO:0009117;;GO:0035863;;GO:0046081;;GO:0046872	cellular_component;;molecular_function;;biological_process;;molecular_function;;biological_process;;cellular_component;;molecular_function;;molecular_function;;biological_process;;biological_process;;biological_process;;molecular_function	cytoplasm;;hydrolase activity;;pyrimidine deoxyribonucleoside triphosphate catabolic process;;dUTP diphosphatase activity;;dUMP biosynthetic process;;nucleus;;magnesium ion binding;;dITP diphosphatase activity;;nucleotide metabolic process;;dITP catabolic process;;dUTP catabolic process;;metal ion binding	K01520	dut, DUT	sce00240;;sce01232	Pyrimidine metabolism;;Nucleotide metabolism	COG0756	F:Nucleotide transport and metabolism	PF00692.24;;PF22769.1	dUTPase;;DCD	dUTPase;;dCTP deaminase-like	sp|P33317|DUT_YEAST	Deoxyuridine 5'-triphosphate nucleotidohydrolase OS=Saccharomyces cerevisiae (strain ATCC 204508 / S288c) OX=559292 GN=DUT1 PE=1 SV=2	852554
YNL209W	SSB2	Cytoplasmic ATPase that is a ribosome-associated molecular chaperone; functions with J-protein partner Zuo1p; may be involved in the folding of newly-synthesized polypeptide chains; member of the HSP70 family; SSB2 has a paralog, SSB1, that arose from the whole genome duplication [Source:SGD;Acc:S000005153]	1842	31825.4	31488.3	31949.8	26268.3	24682.6	20773.1	1009.32	1159.53	1169.11	985.57	862.61	774.56	1112.65	874.247	1.18448	0.244258	9.14835e-05	0.00173182	no	up	NP_014190.1	Hsp70 family ATPase SSB2 [Saccharomyces cerevisiae S288C]	GO:0006452;;GO:0006450;;GO:0031072;;GO:0034620;;GO:0016887;;GO:0005737;;GO:0006986;;GO:0051085;;GO:0005634;;GO:0051082;;GO:0051083;;GO:0006364;;GO:0002181;;GO:0005524;;GO:0016787;;GO:0042026;;GO:0005886;;GO:0042149;;GO:0010494;;GO:0005844;;GO:0005829;;GO:0044183;;GO:0000054;;GO:0140662;;GO:0051787;;GO:0006415;;GO:0006412	biological_process;;biological_process;;molecular_function;;biological_process;;molecular_function;;cellular_component;;biological_process;;biological_process;;cellular_component;;molecular_function;;biological_process;;biological_process;;biological_process;;molecular_function;;molecular_function;;biological_process;;cellular_component;;biological_process;;cellular_component;;cellular_component;…	translational frameshifting;;regulation of translational fidelity;;heat shock protein binding;;cellular response to unfolded protein;;ATPase activity;;cytoplasm;;response to unfolded protein;;chaperone mediated protein folding requiring cofactor;;nucleus;;unfolded protein binding;;'de novo' cotranslational protein folding;;rRNA processing;;cytoplasmic translation;;ATP binding;;hydrolase activity;…	K03283	HSPA1_6_8	sce04141;;sce03040;;sce04144;;sce04213	Protein processing in endoplasmic reticulum;;Spliceosome;;Endocytosis;;Longevity regulating pathway - multiple species	COG0443	O:Posttranslational modification, protein turnover, chaperones	PF00012.26;;PF06723.19;;PF02782.22	HSP70;;MreB_Mbl;;FGGY_C	Hsp70 protein;;MreB/Mbl protein;;FGGY family of carbohydrate kinases, C-terminal domain	sp|P40150|SSB2_YEAST	Ribosome-associated molecular chaperone SSB2 OS=Saccharomyces cerevisiae (strain ATCC 204508 / S288c) OX=559292 GN=SSB2 PE=1 SV=2	855512
YJL127W-A		Dubious open reading frame; unlikely to encode a functional protein, based on available experimental and comparative sequence data [Source:SGD;Acc:S000007612]	117	0	0	1	0	0	0	0	0	0	0	0	0	0	0	1	0	1	1	no test	no test	P0C5P1.1	RecName: Full=Putative uncharacterized protein YJL127W-A [Saccharomyces cerevisiae S288C]	GO:0005575;;GO:0008150;;GO:0003674	cellular_component;;biological_process;;molecular_function	cellular_component;;biological_process;;molecular_function										sp|P0C5P1|YJ27A_YEAST	Putative uncharacterized protein YJL127W-A OS=Saccharomyces cerevisiae (strain ATCC 204508 / S288c) OX=559292 GN=YJL127W-A PE=5 SV=1
YOR335C	ALA1	Cytoplasmic and mitochondrial alanyl-tRNA synthetase; required for protein synthesis; point mutation (cdc64-1 allele) causes cell cycle arrest at G1; lethality of null mutation is functionally complemented by human homolog AARS; mutations in human homolog AARS are associated with autoimmune disease polymyositis/dermatomyositis [Source:SGD;Acc:S000005862]	2877	3697	3749	3657	3274	3298	2725	70.17	82.71	80.23	73.48	68.92	60.66	77.7033	67.6867	1.06496	0.0908013	0.154492	0.410679	no	up	NP_014980.3	alanine--tRNA ligase [Saccharomyces cerevisiae S288C]	GO:0005737;;GO:0004813;;GO:0004812;;GO:0006419;;GO:0005829;;GO:0002161;;GO:0000166;;GO:0043039;;GO:0045892;;GO:0005739;;GO:0003676;;GO:0000049;;GO:0070143;;GO:0005524;;GO:0008270	cellular_component;;molecular_function;;molecular_function;;biological_process;;cellular_component;;molecular_function;;molecular_function;;biological_process;;biological_process;;cellular_component;;molecular_function;;molecular_function;;biological_process;;molecular_function;;molecular_function	cytoplasm;;alanine-tRNA ligase activity;;aminoacyl-tRNA ligase activity;;alanyl-tRNA aminoacylation;;cytosol;;aminoacyl-tRNA editing activity;;nucleotide binding;;tRNA aminoacylation;;negative regulation of transcription, DNA-templated;;mitochondrion;;nucleic acid binding;;tRNA binding;;mitochondrial alanyl-tRNA aminoacylation;;ATP binding;;zinc ion binding	K01872	AARS, alaS	sce00970	Aminoacyl-tRNA biosynthesis	COG0013	J:Translation, ribosomal structure and biogenesis	PF01411.24;;PF07973.19;;PF02272.25	tRNA-synt_2c;;tRNA_SAD;;DHHA1	tRNA synthetases class II (A;;Threonyl and Alanyl tRNA synthetase second additional domain;;DHHA1 domain	sp|P40825|SYA_YEAST	Alanine--tRNA ligase, mitochondrial OS=Saccharomyces cerevisiae (strain ATCC 204508 / S288c) OX=559292 GN=ALA1 PE=1 SV=3
YDR354C-A		Dubious open reading frame; unlikely to encode a functional protein, based on available experimental and comparative sequence data; completely overlaps TRP4; identified by gene-trapping, microarray-based expression analysis, and genome-wide homology searching [Source:SGD;Acc:S000028613]	144	0	0	0	0	0	0	0	0	0	0	0	0	0	0	1	0	1	1	no test	no test	Q8TGP6.1	RecName: Full=Putative uncharacterized protein YDR354C-A [Saccharomyces cerevisiae S288C]	GO:0005737;;GO:0005829;;GO:0000162;;GO:0004048;;GO:0005575;;GO:0008150;;GO:0003674;;GO:0005634	cellular_component;;cellular_component;;biological_process;;molecular_function;;cellular_component;;biological_process;;molecular_function;;cellular_component	cytoplasm;;cytosol;;tryptophan biosynthetic process;;anthranilate phosphoribosyltransferase activity;;cellular_component;;biological_process;;molecular_function;;nucleus	K00766	trpD	sce00400	Phenylalanine, tyrosine and tryptophan biosynthesis	COG0547	E:Amino acid transport and metabolism				sp|Q8TGP6|YD354_YEAST	Putative uncharacterized protein YDR354C-A OS=Saccharomyces cerevisiae (strain ATCC 204508 / S288c) OX=559292 GN=YDR354C-A PE=5 SV=1
YML039W		Retrotransposon TYA Gag and TYB Pol genes; transcribed/translated as one unit; polyprotein is processed to make a nucleocapsid-like protein (Gag), reverse transcriptase (RT), protease (PR), and integrase (IN); similar to retroviral genes [Source:SGD;Acc:S000004503]	5269	3977.94	4553.05	4839.68	4274.01	3308.24	2751.99	39.16	52.14	55.14	49.74	35.84	31.72	48.8133	39.1	1.15809	0.211753	0.27661	0.570277	no	up	CAA88330.1	unnamed protein product, partial [Saccharomyces cerevisiae]	GO:0006310;;GO:0005737;;GO:0032196;;GO:0000943;;GO:0032197;;GO:0004540;;GO:0004523;;GO:0003887;;GO:0015074;;GO:0004190;;GO:0003723;;GO:0003677;;GO:0003964;;GO:0006508;;GO:0008233;;GO:0046872;;GO:0005634;;GO:0005524	biological_process;;cellular_component;;biological_process;;cellular_component;;biological_process;;molecular_function;;molecular_function;;molecular_function;;biological_process;;molecular_function;;molecular_function;;molecular_function;;molecular_function;;biological_process;;molecular_function;;molecular_function;;cellular_component;;molecular_function	DNA recombination;;cytoplasm;;transposition;;retrotransposon nucleocapsid;;transposition, RNA-mediated;;ribonuclease activity;;RNA-DNA hybrid ribonuclease activity;;DNA-directed DNA polymerase activity;;DNA integration;;aspartic-type endopeptidase activity;;RNA binding;;DNA binding;;RNA-directed DNA polymerase activity;;proteolysis;;peptidase activity;;metal ion binding;;nucleus;;ATP binding					COG2801	L:Replication, recombination and repair				sp|Q03434|YM12B_YEAST	Transposon Ty1-ML2 Gag-Pol polyprotein OS=Saccharomyces cerevisiae (strain ATCC 204508 / S288c) OX=559292 GN=TY1B-ML2 PE=3 SV=2
tK(CUU)M		Lysine tRNA (tRNA-Lys), predicted by tRNAscan-SE analysis; a small portion is imported into mitochondria via interaction with mt lysyl-tRNA synthetase Msk1p and is necessary to decode AAG codons at high temperature, when base modification of mt-encoded tRNA-Lys is reduced [Source:SGD;Acc:S000006627]	73	0	0	0	0	0	0	0	0	0	0	0	0	0	0	1	0	1	1	no test	no test	Q04100.1	RecName: Full=Putative uncharacterized protein YDR445C; Flags: Precursor [Saccharomyces cerevisiae S288C]	GO:0016020	cellular_component	membrane										sp|Q04100|YD445_YEAST	Putative uncharacterized protein YDR445C OS=Saccharomyces cerevisiae (strain ATCC 204508 / S288c) OX=559292 GN=YDR445C PE=5 SV=1
YNL195C		Protein of unknown function; shares a promoter with YNL194C; the authentic, non-tagged protein is detected in highly purified mitochondria in high-throughput studies; YNL195C has a paralog, HBT1, that arose from the whole genome duplication [Source:SGD;Acc:S000005139]	786	107	131	110	105	110	104	10.76	15.21	12.64	12.52	12.24	12.45	12.87	12.4033	0.971248	-0.0420886	0.823582	0.93015	no	down	NP_014204.2	uncharacterized protein YNL195C [Saccharomyces cerevisiae S288C]	GO:0008150;;GO:0003674;;GO:0005739	biological_process;;molecular_function;;cellular_component	biological_process;;molecular_function;;mitochondrion					ENOG4111CKK	S:Function unknown				sp|P40168|YNT5_YEAST	Uncharacterized protein YNL195C OS=Saccharomyces cerevisiae (strain ATCC 204508 / S288c) OX=559292 GN=YNL195C PE=4 SV=2	855526
YHR117W	TOM71	Mitochondrial outer membrane protein; probable minor component of the TOM (translocase of outer membrane) complex responsible for recognition and import of mitochondrially directed proteins; TOM71 has a paralog, TOM70, that arose from the whole genome duplication [Source:SGD;Acc:S000001159]	1920	967	948	967	938	789	700	29.19	33.23	33.69	33.5	26.24	24.84	32.0367	28.1933	1.05796	0.0812919	0.382429	0.677097	no	up	NP_011985.1	protein channel TOM71 [Saccharomyces cerevisiae S288C]	GO:0030943;;GO:0006626;;GO:0005739;;GO:0030150;;GO:0045039;;GO:0031307;;GO:0005741;;GO:0005515;;GO:0008320	molecular_function;;biological_process;;cellular_component;;biological_process;;biological_process;;cellular_component;;cellular_component;;molecular_function;;molecular_function	mitochondrion targeting sequence binding;;protein targeting to mitochondrion;;mitochondrion;;protein import into mitochondrial matrix;;protein import into mitochondrial inner membrane;;integral component of mitochondrial outer membrane;;mitochondrial outer membrane;;protein binding;;protein transmembrane transporter activity	K09553;K17768	STIP1;TOM70			ENOG410YVNZ	U:Intracellular trafficking, secretion, and vesicular transport	PF00515.34;;PF07719.23;;PF13181.12;;PF14559.12;;PF13414.12;;PF13431.12;;PF13424.12;;PF12895.13	TPR_1;;TPR_2;;TPR_8;;TPR_19;;TPR_11;;TPR_17;;TPR_12;;ANAPC3	Tetratricopeptide repeat;;Tetratricopeptide repeat;;Tetratricopeptide repeat;;Tetratricopeptide repeat;;TPR repeat;;Tetratricopeptide repeat;;Tetratricopeptide repeat;;Anaphase-promoting complex, cyclosome, subunit 3	sp|P38825|TOM71_YEAST	Protein TOM71 OS=Saccharomyces cerevisiae (strain ATCC 204508 / S288c) OX=559292 GN=TOM71 PE=1 SV=1	856517
YKR097W	PCK1	Phosphoenolpyruvate carboxykinase; key enzyme in gluconeogenesis, catalyzes early reaction in carbohydrate biosynthesis, glucose represses transcription and accelerates mRNA degradation, regulated by Mcm1p and Cat8p, located in the cytosol [Source:SGD;Acc:S000001805]	1650	105	75	92	100	73	57	3.8	3.15	3.84	4.29	2.91	2.43	3.59667	3.21	1.05321	0.0747902	0.745418	0.899734	no	up	NP_013023.3	phosphoenolpyruvate carboxykinase PCK1 [Saccharomyces cerevisiae S288C]	GO:0005829;;GO:0016831;;GO:0004612;;GO:0004611;;GO:0005515;;GO:0017076;;GO:0005524;;GO:0006094	cellular_component;;molecular_function;;molecular_function;;molecular_function;;molecular_function;;molecular_function;;molecular_function;;biological_process	cytosol;;carboxy-lyase activity;;phosphoenolpyruvate carboxykinase (ATP) activity;;phosphoenolpyruvate carboxykinase activity;;protein binding;;purine nucleotide binding;;ATP binding;;gluconeogenesis	K01610	pckA	sce00020;;sce00620;;sce00010	Citrate cycle (TCA cycle;;Pyruvate metabolism;;Glycolysis / Gluconeogenesis	COG1866	C:Energy production and conversion	PF01293.25	PEPCK_ATP	Phosphoenolpyruvate carboxykinase	sp|P10963|PCKA_YEAST	Phosphoenolpyruvate carboxykinase (ATP) OS=Saccharomyces cerevisiae (strain ATCC 204508 / S288c) OX=559292 GN=PCK1 PE=1 SV=2	853972
snR24		C/D box small nucleolar RNA (snoRNA); commonly referred to as U24; guides 2'-O-methylation of large subunit (LSU) rRNA at positions C1437, C1449, and C1450 [Source:SGD;Acc:S000007501]	89	0	0	0	0	0	0	0	0	0	0	0	0	0	0	1	0	1	1	no test	no test
YDR394W	RPT3	ATPase of the 19S regulatory particle of the 26S proteasome; one of ATPases of the regulatory particle; involved in the degradation of ubiquitinated substrates; substrate of N-acetyltransferase B [Source:SGD;Acc:S000002802]	1287	1758	1731	1646	1573	1610	1375	87.08	99.42	93.85	92.24	87.99	80.35	93.45	86.86	1.00323	0.00465305	0.945459	0.980414	no	up	NP_010682.3	proteasome regulatory particle base subunit RPT3 [Saccharomyces cerevisiae S288C]	GO:0005737;;GO:0010604;;GO:0043161;;GO:0005634;;GO:0016887;;GO:0031597;;GO:0006511;;GO:0042802;;GO:0005515;;GO:1901800;;GO:0000502;;GO:0045899;;GO:0036402;;GO:0070682;;GO:0005524;;GO:0008540	cellular_component;;biological_process;;biological_process;;cellular_component;;molecular_function;;cellular_component;;biological_process;;molecular_function;;molecular_function;;biological_process;;cellular_component;;biological_process;;molecular_function;;biological_process;;molecular_function;;cellular_component	cytoplasm;;positive regulation of macromolecule metabolic process;;proteasome-mediated ubiquitin-dependent protein catabolic process;;nucleus;;ATPase activity;;cytosolic proteasome complex;;ubiquitin-dependent protein catabolic process;;identical protein binding;;protein binding;;positive regulation of proteasomal protein catabolic process;;proteasome complex;;positive regulation of RNA polymeras…	K03064;K03065;K03066;K03062;K03063	PSMC6, RPT4;PSMC3, RPT5;PSMC5, RPT6;PSMC1, RPT2;PSMC4, RPT3	sce03050	Proteasome	COG1222	O:Posttranslational modification, protein turnover, chaperones	PF00004.35;;PF16450.11;;PF13191.12;;PF07728.20;;PF07724.20;;PF13401.12;;PF05673.19;;PF20720.3;;PF05496.18;;PF17862.7;;PF13173.12	AAA;;Prot_ATP_ID_OB_C;;AAA_16;;AAA_5;;AAA_2;;AAA_22;;DUF815;;nSTAND3;;RuvB_N;;AAA_lid_3;;AAA_14	ATPase family associated with various cellular activities (AAA;;Proteasomal ATPase OB C-terminal domain;;AAA ATPase domain;;AAA domain (dynein-related subfamily;;AAA domain (Cdc48 subfamily;;AAA domain;;Protein of unknown function (DUF815;;Novel STAND NTPase 3;;Holliday junction DNA helicase RuvB P-loop domain;;AAA+ lid domain;;AAA domain	sp|P33298|PRS6B_YEAST	26S proteasome regulatory subunit 6B homolog OS=Saccharomyces cerevisiae (strain ATCC 204508 / S288c) OX=559292 GN=RPT3 PE=1 SV=2	852003
YNL220W	ADE12	Adenylosuccinate synthase; catalyzes the first step in synthesis of adenosine monophosphate from inosine 5'monophosphate during purine nucleotide biosynthesis; exhibits binding to single-stranded autonomously replicating (ARS) core sequence [Source:SGD;Acc:S000005164]	1302	2048	1926	1759	2050	2477	2035	99.93	108.97	98.8	118.41	133.34	117.12	102.567	122.957	0.77749	-0.363104	1.45884e-06	4.60784e-05	no	down	NP_014179.1	adenylosuccinate synthase [Saccharomyces cerevisiae S288C]	GO:0004019;;GO:0005737;;GO:0044208;;GO:0000287;;GO:0000166;;GO:0003688;;GO:0006167;;GO:0005515;;GO:0006164;;GO:0046040;;GO:0046872;;GO:0016874;;GO:0005525	molecular_function;;cellular_component;;biological_process;;molecular_function;;molecular_function;;molecular_function;;biological_process;;molecular_function;;biological_process;;biological_process;;molecular_function;;molecular_function;;molecular_function	adenylosuccinate synthase activity;;cytoplasm;;'de novo' AMP biosynthetic process;;magnesium ion binding;;nucleotide binding;;DNA replication origin binding;;AMP biosynthetic process;;protein binding;;purine nucleotide biosynthetic process;;IMP metabolic process;;metal ion binding;;ligase activity;;GTP binding	K01939	purA, ADSS	sce01240;;sce00250;;sce00230;;sce01232	Biosynthesis of cofactors;;Alanine, aspartate and glutamate metabolism;;Purine metabolism;;Nucleotide metabolism	COG0104	F:Nucleotide transport and metabolism	PF00709.27	Adenylsucc_synt	Adenylosuccinate synthetase	sp|C7GPD7|PURA_YEAS2	Adenylosuccinate synthetase OS=Saccharomyces cerevisiae (strain JAY291) OX=574961 GN=ADE12 PE=3 SV=1	855501
YDR140W	MTQ2	S-adenosylmethionine-dependent methyltransferase; subunit of complex with Trm112p that methylates translation release factor Sup45p (eRF1) in the ternary complex eRF1-eRF3-GTP; similar to E.coli PrmC; member of the seven beta-strand family [Source:SGD;Acc:S000002547]	666	331	269	288	258	347	267	44.16	41.34	43.73	40.88	51.36	42.7	43.0767	44.98	0.906061	-0.14232	0.275099	0.568692	no	down	NP_010424.3	S-adenosylmethionine-dependent methyltransferase [Saccharomyces cerevisiae S288C]	GO:0005737;;GO:0042273;;GO:0015934;;GO:0003676;;GO:0008757;;GO:0005634;;GO:0060566;;GO:0035657;;GO:0008276;;GO:0102559;;GO:0005515;;GO:0006417;;GO:0008168;;GO:0032259;;GO:0018364;;GO:0005840	cellular_component;;biological_process;;cellular_component;;molecular_function;;molecular_function;;cellular_component;;biological_process;;cellular_component;;molecular_function;;molecular_function;;molecular_function;;biological_process;;molecular_function;;biological_process;;biological_process;;cellular_component	cytoplasm;;ribosomal large subunit biogenesis;;large ribosomal subunit;;nucleic acid binding;;S-adenosylmethionine-dependent methyltransferase activity;;nucleus;;positive regulation of DNA-templated transcription, termination;;eRF1 methyltransferase complex;;protein methyltransferase activity;;protein-(glutamine-N5) methyltransferase activity;;protein binding;;regulation of translation;;methyltra…	K19589	N6AMT1			COG2890	J:Translation, ribosomal structure and biogenesis	PF05175.20;;PF13847.12;;PF06325.19	MTS;;Methyltransf_31;;PrmA	Methyltransferase small domain;;Methyltransferase domain;;Ribosomal protein L11 methyltransferase (PrmA	sp|Q03920|MTQ2_YEAST	eRF1 methyltransferase catalytic subunit MTQ2 OS=Saccharomyces cerevisiae (strain ATCC 204508 / S288c) OX=559292 GN=MTQ2 PE=1 SV=1	851718
YER115C	SPR6	Protein of unknown function; expressed during sporulation; not required for sporulation, but gene exhibits genetic interactions with other genes required for sporulation [Source:SGD;Acc:S000000917]	576	158	197	167	139	168	144	27.93	39.97	33.41	29.23	33.04	30.77	33.77	31.0133	1.03185	0.0452298	0.783591	0.914608	no	up	NP_011040.1	Spr6p [Saccharomyces cerevisiae S288C]	GO:0030435;;GO:0030437;;GO:0003674;;GO:0005739;;GO:0051321	biological_process;;biological_process;;molecular_function;;cellular_component;;biological_process	sporulation resulting in formation of a cellular spore;;ascospore formation;;molecular_function;;mitochondrion;;meiotic cell cycle					ENOG4111BN4;;ENOG41113CQ	O:Posttranslational modification, protein turnover, chaperones;;S:Function unknown				sp|Q01684|SPR6_YEAST	Sporulation-specific protein OS=Saccharomyces cerevisiae (strain ATCC 204508 / S288c) OX=559292 GN=SPR6 PE=2 SV=2	856851
YDR208W	MSS4	Phosphatidylinositol-4-phosphate 5-kinase; involved in actin cytoskeleton organization and cell morphogenesis; multicopy suppressor of stt4 mutation [Source:SGD;Acc:S000002616]	2340	809	861	805	785	639	570	19.4	23.98	22.29	22.26	16.87	16.04	21.89	18.39	1.10659	0.146126	0.15601	0.412742	no	up	CAI7231838.1	CBM_collapsed_G0013760.mRNA.1.CDS.1 [Saccharomyces cerevisiae]	GO:0016308;;GO:0016309;;GO:0070273;;GO:0052742;;GO:0016310;;GO:0005634;;GO:0016301;;GO:0030866;;GO:0031321;;GO:0032266;;GO:0046488;;GO:0005886;;GO:0046854;;GO:0005524	molecular_function;;molecular_function;;molecular_function;;molecular_function;;biological_process;;cellular_component;;molecular_function;;biological_process;;biological_process;;molecular_function;;biological_process;;cellular_component;;biological_process;;molecular_function	1-phosphatidylinositol-4-phosphate 5-kinase activity;;1-phosphatidylinositol-5-phosphate 4-kinase activity;;phosphatidylinositol-4-phosphate binding;;phosphatidylinositol kinase activity;;phosphorylation;;nucleus;;kinase activity;;cortical actin cytoskeleton organization;;ascospore-type prospore assembly;;phosphatidylinositol-3-phosphate binding;;phosphatidylinositol metabolic process;;plasma mem…	K00921;K00889	PIKFYVE, FAB1;PIP5K	sce04011;;sce04139;;sce04070;;sce04144;;sce04145;;sce00562	MAPK signaling pathway - yeast;;Mitophagy - yeast;;Phosphatidylinositol signaling system;;Endocytosis;;Phagosome;;Inositol phosphate metabolism	COG5253	T:Signal transduction mechanisms	PF01504.24	PIP5K	Phosphatidylinositol-4-phosphate 5-Kinase	sp|P38994|MSS4_YEAST	Phosphatidylinositol 4-phosphate 5-kinase MSS4 OS=Saccharomyces cerevisiae (strain ATCC 204508 / S288c) OX=559292 GN=MSS4 PE=1 SV=2	851789
YLL031C	GPI13	ER membrane localized phosphoryltransferase; adds phosphoethanolamine onto the third mannose residue of the glycosylphosphatidylinositol (GPI) anchor precursor; similar to human PIG-O protein [Source:SGD;Acc:S000003954]	3054	496	482	458	456	464	363	8.81	9.95	9.4	9.58	9.07	7.56	9.38667	8.73667	0.997861	-0.00308989	0.976153	0.991484	no	down	NP_013069.1	mannose-ethanolamine phosphotransferase GPI13 [Saccharomyces cerevisiae S288C]	GO:0005783;;GO:0016772;;GO:0016021;;GO:0016020;;GO:0016740;;GO:0005789;;GO:0071555;;GO:0006796;;GO:0008270;;GO:0006506;;GO:0019637;;GO:0051377	cellular_component;;molecular_function;;cellular_component;;cellular_component;;molecular_function;;cellular_component;;biological_process;;biological_process;;molecular_function;;biological_process;;biological_process;;molecular_function	endoplasmic reticulum;;transferase activity, transferring phosphorus-containing groups;;integral component of membrane;;membrane;;transferase activity;;endoplasmic reticulum membrane;;cell wall organization;;phosphate-containing compound metabolic process;;zinc ion binding;;GPI anchor biosynthetic process;;organophosphate metabolic process;;mannose-ethanolamine phosphotransferase activity	K05310;K05288	PIGG, GPI7;PIGO	sce00563	Glycosylphosphatidylinositol (GPI)-anchor biosynthesis	COG1524	S:Function unknown	PF01663.27;;PF01676.23	Phosphodiest;;Metalloenzyme	Type I phosphodiesterase / nucleotide pyrophosphatase;;Metalloenzyme superfamily	sp|Q07830|GPI13_YEAST	GPI ethanolamine phosphate transferase 3 OS=Saccharomyces cerevisiae (strain ATCC 204508 / S288c) OX=559292 GN=GPI13 PE=1 SV=1	850628
YIL042C	PKP1	Mitochondrial protein kinase; involved in negative regulation of pyruvate dehydrogenase complex activity by phosphorylating the ser-133 residue of the Pda1p subunit; acts in concert with kinase Pkp2p and phosphatases Ptc5p and Ptc6p [Source:SGD;Acc:S000001304]	1185	277	264	248	261	254	251	15.3	16.9	15.76	17.07	15.49	16.37	15.9867	16.31	0.914802	-0.128469	0.310051	0.606419	no	down	NP_012222.1	protein kinase PKP1 [Saccharomyces cerevisiae S288C]	GO:0065003;;GO:0006468;;GO:0018105;;GO:1904183;;GO:0042593;;GO:0016310;;GO:0016301;;GO:1901524;;GO:0005739;;GO:0010906;;GO:0004674;;GO:0015976;;GO:0034622;;GO:0005515;;GO:0004672;;GO:0005759;;GO:0004740;;GO:0006006;;GO:0016772;;GO:0005524	biological_process;;biological_process;;biological_process;;biological_process;;biological_process;;biological_process;;molecular_function;;biological_process;;cellular_component;;biological_process;;molecular_function;;biological_process;;biological_process;;molecular_function;;molecular_function;;cellular_component;;molecular_function;;biological_process;;molecular_function;;molecular_function	macromolecular complex assembly;;protein phosphorylation;;peptidyl-serine phosphorylation;;negative regulation of pyruvate dehydrogenase activity;;glucose homeostasis;;phosphorylation;;kinase activity;;regulation of macromitophagy;;mitochondrion;;regulation of glucose metabolic process;;protein serine/threonine kinase activity;;carbon utilization;;cellular macromolecular complex assembly;;protein…	K00898;K12077	PDK2_3_4;PDK1			COG0642	T:Signal transduction mechanisms	PF10436.14;;PF02518.31	BCDHK_Adom3;;HATPase_c	Mitochondrial branched-chain alpha-ketoacid dehydrogenase kinase;;Histidine kinase-, DNA gyrase B-, and HSP90-like ATPase	sp|P40530|PDK1_YEAST	[Pyruvate dehydrogenase (acetyl-transferring)] kinase 1, mitochondrial OS=Saccharomyces cerevisiae (strain ATCC 204508 / S288c) OX=559292 GN=PKP1 PE=1 SV=1	854769
YKR050W	TRK2	Component of the Trk1p-Trk2p potassium transport system; contributes to K(+) supply and maintenance of plasma-membrane potential; TRK2 has a paralog, TRK1, that arose from the whole genome duplication [Source:SGD;Acc:S000001758]	2670	278	293	282	306	290	263	5.74	7.03	6.73	7.47	6.59	6.37	6.5	6.81	0.884174	-0.177598	0.146818	0.398936	no	down	NP_012976.1	Trk2p [Saccharomyces cerevisiae S288C]	GO:0042391;;GO:0016020;;GO:0071805;;GO:0006813;;GO:0006812;;GO:0008324;;GO:0030007;;GO:0071944;;GO:0005887;;GO:0006874;;GO:0005886;;GO:0015079;;GO:0055085;;GO:1990573;;GO:0140107	biological_process;;cellular_component;;biological_process;;biological_process;;biological_process;;molecular_function;;biological_process;;cellular_component;;cellular_component;;biological_process;;cellular_component;;molecular_function;;biological_process;;biological_process;;molecular_function	regulation of membrane potential;;membrane;;potassium ion transmembrane transport;;potassium ion transport;;cation transport;;cation transmembrane transporter activity;;cellular potassium ion homeostasis;;cell periphery;;integral component of plasma membrane;;cellular calcium ion homeostasis;;plasma membrane;;potassium ion transmembrane transporter activity;;transmembrane transport;;potassium ion…	K24976	TRK, HKT			COG0168	P:Inorganic ion transport and metabolism	PF02386.22	TrkH	Cation transport protein	sp|P28584|TRK2_YEAST	Low-affinity potassium transport protein OS=Saccharomyces cerevisiae (strain ATCC 204508 / S288c) OX=559292 GN=TRK2 PE=1 SV=1	853924
YMR029C	FAR8	Protein involved in recovery from arrest in response to pheromone; acts in a cell cycle arrest recovery pathway independent from Far1p; interacts with Far3p, Far7p, Far9p, Far10p, and Far11p [Source:SGD;Acc:S000004631]	1572	760	708	685	682	715	660	29.22	31.59	30.36	31.02	30.3	29.87	30.39	30.3967	0.930123	-0.104506	0.222715	0.506469	no	down	NP_013742.1	Far8p [Saccharomyces cerevisiae S288C]	GO:0005737;;GO:0051721;;GO:0044877;;GO:0005783;;GO:0000321;;GO:0051726;;GO:0005829;;GO:0070016;;GO:0005789;;GO:0003674;;GO:0005516;;GO:0005515;;GO:0090443;;GO:0071444	cellular_component;;molecular_function;;molecular_function;;cellular_component;;biological_process;;biological_process;;cellular_component;;molecular_function;;cellular_component;;molecular_function;;molecular_function;;molecular_function;;cellular_component;;biological_process	cytoplasm;;protein phosphatase 2A binding;;macromolecular complex binding;;endoplasmic reticulum;;re-entry into mitotic cell cycle after pheromone arrest;;regulation of cell cycle;;cytosol;;armadillo repeat domain binding;;endoplasmic reticulum membrane;;molecular_function;;calmodulin binding;;protein binding;;FAR/SIN/STRIPAK complex;;cellular response to pheromone					ENOG410XR31	S:Function unknown	PF08232.17;;PF12808.12	Striatin;;Mto2_bdg	Striatin family;;Micro-tubular organiser Mto1 C-term Mto2-binding region	sp|Q05040|FAR8_YEAST	Factor arrest protein 8 OS=Saccharomyces cerevisiae (strain ATCC 204508 / S288c) OX=559292 GN=FAR8 PE=1 SV=1	855044
YGL169W	SUA5	Protein involved in threonylcarbamoyl adenosine biosynthesis; Sua5p and Qri7p are necessary and sufficient for RNA t6A modification in vitro; null mutant lacks N6-threonylcarbamoyl adenosine (t6A) modification in the anticodon loop of ANN-decoding tRNA; member of conserved YrdC/Sua5 family; binds single-stranded telomeric DNA and null mutant has abnormal telomere length [Source:SGD;Acc:S000003137]	1281	377	419	436	344	382	284	18.79	24.21	25.01	20.3	21	16.7	22.67	19.3333	1.09011	0.124474	0.297413	0.593489	no	up	NP_011346.1	threonylcarbamoyladenylate synthase [Saccharomyces cerevisiae S288C]	GO:0000723;;GO:0005737;;GO:0016779;;GO:0000049;;GO:0006450;;GO:0061711;;GO:0061710;;GO:0043047;;GO:0005694;;GO:0005634;;GO:0005739;;GO:0000781;;GO:0003725;;GO:0003677;;GO:0006417;;GO:0008033;;GO:0002949;;GO:0005829;;GO:0005524;;GO:0070525	biological_process;;cellular_component;;molecular_function;;molecular_function;;biological_process;;molecular_function;;molecular_function;;molecular_function;;cellular_component;;cellular_component;;cellular_component;;cellular_component;;molecular_function;;molecular_function;;biological_process;;biological_process;;biological_process;;cellular_component;;molecular_function;;biological_process	telomere maintenance;;cytoplasm;;nucleotidyltransferase activity;;tRNA binding;;regulation of translational fidelity;;N(6)-L-threonylcarbamoyladenine synthase;;L-threonylcarbamoyladenylate synthase;;single-stranded telomeric DNA binding;;chromosome;;nucleus;;mitochondrion;;chromosome, telomeric region;;double-stranded RNA binding;;DNA binding;;regulation of translation;;tRNA processing;;tRNA thre…	K07566	tsaC, rimN, SUA5, YRDC			COG0009	J:Translation, ribosomal structure and biogenesis	PF01300.23;;PF03481.19	Sua5_yciO_yrdC;;Sua5_C	Telomere recombination;;Threonylcarbamoyl-AMP synthase, C-terminal domain	sp|P32579|SUA5_YEAST	Threonylcarbamoyl-AMP synthase OS=Saccharomyces cerevisiae (strain ATCC 204508 / S288c) OX=559292 GN=SUA5 PE=1 SV=1	852707
YLR441C	RPS1A	Ribosomal protein 10 (rp10) of the small (40S) subunit; homologous to mammalian ribosomal protein S3A, no bacterial homolog; RPS1A has a paralog, RPS1B, that arose from the whole genome duplication [Source:SGD;Acc:S000004433]	768	15703	14234.8	14151.6	12473	13394	12255	1639.19	1715.39	1687.83	1544.54	1548.06	1524.85	1680.8	1539.15	1.02722	0.0387456	0.472186	0.744892	no	up	NP_013546.1	ribosomal 40S subunit protein S1A [Saccharomyces cerevisiae S288C]	GO:0005737;;GO:0005840;;GO:0005829;;GO:1990904;;GO:0030686;;GO:0003735;;GO:0000462;;GO:0002181;;GO:0046872;;GO:0006412;;GO:0022627	cellular_component;;cellular_component;;cellular_component;;cellular_component;;cellular_component;;molecular_function;;biological_process;;biological_process;;molecular_function;;biological_process;;cellular_component	cytoplasm;;ribosome;;cytosol;;ribonucleoprotein complex;;90S preribosome;;structural constituent of ribosome;;maturation of SSU-rRNA from tricistronic rRNA transcript (SSU-rRNA, 5.8S rRNA, LSU-rRNA;;cytoplasmic translation;;metal ion binding;;translation;;cytosolic small ribosomal subunit	K02984	RP-S3Ae, RPS3A	sce03010	Ribosome	COG1890	J:Translation, ribosomal structure and biogenesis	PF01015.23	Ribosomal_S3Ae	Ribosomal S3Ae family	sp|B3RHV0|RS3A1_YEAS1	Small ribosomal subunit protein eS1A OS=Saccharomyces cerevisiae (strain RM11-1a) OX=285006 GN=RPS1A PE=3 SV=1	851162
YOL054W	PSH1	E3 ubiquitin ligase targeting centromere-binding protein Cse4p; mediates polyubiquitination and degradation of histone H3 variant Cse4p, preventing its mislocalization to euchromatin independent of Slx5p; ubiquitination of Cse4p may be antagonized by Scm3p [Source:SGD;Acc:S000005415]	1221	342	319	329	282	263	232	18.15	19.63	20.09	17.72	15.41	14.54	19.29	15.89	1.13397	0.18138	0.130932	0.374269	no	up	NP_014587.1	ubiquitin-protein ligase PSH1 [Saccharomyces cerevisiae S288C]	GO:0043161;;GO:0005634;;GO:0061630;;GO:0006511;;GO:0008270;;GO:0046872;;GO:0004842;;GO:0000775	biological_process;;cellular_component;;molecular_function;;biological_process;;molecular_function;;molecular_function;;molecular_function;;cellular_component	proteasome-mediated ubiquitin-dependent protein catabolic process;;nucleus;;ubiquitin protein ligase activity;;ubiquitin-dependent protein catabolic process;;zinc ion binding;;metal ion binding;;ubiquitin-protein transferase activity;;chromosome, centromeric region	K10627	RAD18			ENOG4111G04	S:Function unknown	PF13445.12;;PF15227.12;;PF13920.12;;PF00097.31;;PF13639.12;;PF24921.1;;PF13923.12	zf-RING_UBOX;;zf-C3HC4_4;;zf-C3HC4_3;;zf-C3HC4;;zf-RING_2;;RING_XB3-XBAT31;;zf-C3HC4_2	RING-type zinc-finger;;zinc finger of C3HC4-type, RING;;Zinc finger, C3HC4 type (RING finger;;Zinc finger, C3HC4 type (RING finger;;Ring finger domain;;E3 ubiquitin-protein ligase XB3/XBAT31 RING finger;;Zinc finger, C3HC4 type (RING finger	sp|Q12161|PSH1_YEAST	RING finger protein PSH1 OS=Saccharomyces cerevisiae (strain ATCC 204508 / S288c) OX=559292 GN=PSH1 PE=1 SV=1	854102
YGR141W	VPS62	Vacuolar protein sorting (VPS) protein; required for cytoplasm to vacuole targeting of proteins; VPS62 has a paralog, TDA6, that arose from the whole genome duplication [Source:SGD;Acc:S000003373]	1404	1016	871	828	825	871	848	45	44.75	42.24	43.25	42.54	44.26	43.9967	43.35	0.946257	-0.0796965	0.365573	0.660341	no	down	NP_011657.1	Vps62p [Saccharomyces cerevisiae S288C]	GO:0005783;;GO:0016021;;GO:0016020;;GO:0000329;;GO:0006623;;GO:0003674;;GO:0015031	cellular_component;;cellular_component;;cellular_component;;cellular_component;;biological_process;;molecular_function;;biological_process	endoplasmic reticulum;;integral component of membrane;;membrane;;fungal-type vacuole membrane;;protein targeting to vacuole;;molecular_function;;protein transport					ENOG410YDU1	S:Function unknown	PF06101.16	Vps62	Vacuolar protein sorting-associated protein 62	sp|P53285|VPS62_YEAST	Vacuolar protein sorting-associated protein 62 OS=Saccharomyces cerevisiae (strain ATCC 204508 / S288c) OX=559292 GN=VPS62 PE=1 SV=1	853042
YKL171W	NNK1	Protein kinase; implicated in proteasome function; interacts with TORC1, Ure2 and Gdh2; overexpression leads to hypersensitivity to rapamycin and nuclear accumulation of Gln3; epitope-tagged protein localizes to the cytoplasm [Source:SGD;Acc:S000001654]	2787	585	530	552	541	507	459	11.51	12.11	12.55	12.58	10.98	10.59	12.0567	11.3833	0.983823	-0.0235299	0.805637	0.923943	no	down	NP_012750.1	protein kinase NNK1 [Saccharomyces cerevisiae S288C]	GO:0005737;;GO:0006468;;GO:0018105;;GO:0004683;;GO:0005634;;GO:0009931;;GO:0004674;;GO:0005516;;GO:0005515;;GO:0004672;;GO:0006508;;GO:0035556;;GO:0046777;;GO:0005524;;GO:0106310	cellular_component;;biological_process;;biological_process;;molecular_function;;cellular_component;;molecular_function;;molecular_function;;molecular_function;;molecular_function;;molecular_function;;biological_process;;biological_process;;biological_process;;molecular_function;;deleted	cytoplasm;;protein phosphorylation;;peptidyl-serine phosphorylation;;calmodulin-dependent protein kinase activity;;nucleus;;calcium-dependent protein serine/threonine kinase activity;;protein serine/threonine kinase activity;;calmodulin binding;;protein binding;;protein kinase activity;;proteolysis;;intracellular signal transduction;;protein autophosphorylation;;ATP binding;;old GO	K06660;K08794;K06683	CDC5;CAMK1;CDC15	sce04392;;sce04113;;sce04011;;sce04111	Hippo signaling pathway - multiple species;;Meiosis - yeast;;MAPK signaling pathway - yeast;;Cell cycle - yeast	COG0515	T:Signal transduction mechanisms	PF00069.31;;PF07714.23	Pkinase;;PK_Tyr_Ser-Thr	Protein kinase domain;;Protein tyrosine and serine/threonine kinase	sp|P36003|NNK1_YEAST	Nitrogen network kinase 1 OS=Saccharomyces cerevisiae (strain ATCC 204508 / S288c) OX=559292 GN=NNK1 PE=1 SV=1	853683
YIL034C	CAP2	Beta subunit of the capping protein heterodimer (Cap1p and Cap2p); capping protein (CP) binds to the barbed ends of actin filaments preventing further polymerization; localized predominantly to cortical actin patches; protein increases in abundance and relocalizes from bud neck to plasma membrane upon DNA replication stress [Source:SGD;Acc:S000001296]	864	1734	1758	1745	1754	1712	1507	150.24	176.08	173.15	180.16	164.04	155.11	166.49	166.437	0.937965	-0.0923939	0.183624	0.456227	no	down	NP_012230.3	F-actin-capping protein subunit beta [Saccharomyces cerevisiae S288C]	GO:0005737;;GO:0000142;;GO:0010591;;GO:0000902;;GO:0000131;;GO:0030479;;GO:0030447;;GO:0005856;;GO:0051016;;GO:0030036;;GO:0051490;;GO:0003779;;GO:0043332;;GO:0051015;;GO:0005515;;GO:0005886;;GO:0005934;;GO:0051693;;GO:0008290;;GO:0005933;;GO:0015629	cellular_component;;cellular_component;;biological_process;;biological_process;;cellular_component;;cellular_component;;biological_process;;cellular_component;;biological_process;;biological_process;;biological_process;;molecular_function;;cellular_component;;molecular_function;;molecular_function;;cellular_component;;cellular_component;;biological_process;;cellular_component;;cellular_component;…	cytoplasm;;cellular bud neck contractile ring;;regulation of lamellipodium assembly;;cell morphogenesis;;incipient cellular bud site;;actin cortical patch;;filamentous growth;;cytoskeleton;;barbed-end actin filament capping;;actin cytoskeleton organization;;negative regulation of filopodium assembly;;actin binding;;mating projection tip;;actin filament binding;;protein binding;;plasma membrane;;c…	K10365	CAPZB	sce04144;;sce04814	Endocytosis;;Motor proteins	ENOG410XQYD	O:Posttranslational modification, protein turnover, chaperones	PF01115.22	F_actin_cap_B	F-actin capping protein, beta subunit	sp|P13517|CAPZB_YEAST	F-actin-capping protein subunit beta OS=Saccharomyces cerevisiae (strain ATCC 204508 / S288c) OX=559292 GN=CAP2 PE=1 SV=3	854777
YDR203W		Dubious open reading frame; unlikely to encode a functional protein, based on available experimental and comparative sequence data; almost completely overlaps ORF RAV2/YDR202C [Source:SGD;Acc:S000002611]	318	47.14	43.06	41.51	33.36	49.48	27.08	55.12	53.03	50.41	47.06	63.87	41.19	52.8533	50.7067	1.08305	0.1151	0.708581	0.882369	no	up	A0A023PXI4.1	RecName: Full=Putative uncharacterized protein YDR203W; Flags: Precursor [Saccharomyces cerevisiae S288C]	GO:0070072;;GO:0007035;;GO:0005575;;GO:0008150;;GO:0012505;;GO:0015031;;GO:0003674;;GO:0043254;;GO:0043291;;GO:0031901	biological_process;;biological_process;;cellular_component;;biological_process;;cellular_component;;biological_process;;molecular_function;;biological_process;;cellular_component;;cellular_component	vacuolar proton-transporting V-type ATPase complex assembly;;vacuolar acidification;;cellular_component;;biological_process;;endomembrane system;;protein transport;;molecular_function;;regulation of protein complex assembly;;RAVE complex;;early endosome membrane	K25485	RAV2			ENOG410Y20H	U:Intracellular trafficking, secretion, and vesicular transport				sp|A0A023PXI4|YD203_YEAST	Putative uncharacterized protein YDR203W OS=Saccharomyces cerevisiae (strain ATCC 204508 / S288c) OX=559292 GN=YDR203W PE=5 SV=1
YPR202W		Putative protein of unknown function; similar to telomere-encoded helicases; down-regulated at low calcium levels; YPR202W is not an essential gene; transcript is predicted to be spliced but there is no evidence that it is spliced in vivo [Source:SGD;Acc:S000006406]	717	68.79	109.55	66.92	52.92	50.08	59.79	8.06	14.8	8.94	7.36	6.5	8.37	10.6	7.41	1.34164	0.423995	0.108061	0.33276	no	up	NP_015528.1	uncharacterized protein YPR202W [Saccharomyces cerevisiae S288C]	GO:0005575;;GO:0008150;;GO:0003674	cellular_component;;biological_process;;molecular_function	cellular_component;;biological_process;;molecular_function					COG0513	L:Replication, recombination and repair	PF11603.13	Sir1	Sir1, ORC-binding domain	sp|Q08993|YP202_YEAST	Putative uncharacterized protein YPR202W OS=Saccharomyces cerevisiae (strain ATCC 204508 / S288c) OX=559292 GN=YPR202W PE=5 SV=1	856332
YKL175W	ZRT3	Vacuolar membrane zinc transporter; transports zinc from storage in the vacuole to the cytoplasm when needed; transcription is induced under conditions of zinc deficiency [Source:SGD;Acc:S000001658]	1512	707	731	763	707	729	570	28.52	34.22	35.48	33.76	32.43	27.08	32.74	31.09	0.979426	-0.029992	0.747666	0.900501	no	down	NP_012746.1	Zn(2+) transporter ZRT3 [Saccharomyces cerevisiae S288C]	GO:0005783;;GO:0071577;;GO:0005773;;GO:0016021;;GO:0016020;;GO:0000329;;GO:0005774;;GO:0030001;;GO:0006882;;GO:0005385;;GO:0046873;;GO:0006829;;GO:0055085;;GO:0008270	cellular_component;;biological_process;;cellular_component;;cellular_component;;cellular_component;;cellular_component;;cellular_component;;biological_process;;biological_process;;molecular_function;;molecular_function;;biological_process;;biological_process;;molecular_function	endoplasmic reticulum;;zinc II ion transmembrane transport;;vacuole;;integral component of membrane;;membrane;;fungal-type vacuole membrane;;vacuolar membrane;;metal ion transport;;cellular zinc ion homeostasis;;zinc ion transmembrane transporter activity;;metal ion transmembrane transporter activity;;zinc II ion transport;;transmembrane transport;;zinc ion binding	K07238	TC.ZIP, zupT, ZRT3, ZIP2			COG0428	P:Inorganic ion transport and metabolism	PF02535.28;;PF01284.28	Zip;;MARVEL	ZIP Zinc transporter;;Membrane-associating domain	sp|P34240|ZRT3_YEAST	Zinc-regulated transporter 3 OS=Saccharomyces cerevisiae (strain ATCC 204508 / S288c) OX=559292 GN=ZRT3 PE=1 SV=2	853679
YGL029W	CGR1	Protein involved in nucleolar integrity and processing of pre-rRNA; has a role in processing rRNA for the 60S ribosome subunit; transcript is induced in response to cytotoxic stress but not genotoxic stress; relocalizes from nucleus to nucleolus upon DNA replication stress [Source:SGD;Acc:S000002997]	363	145	133	158	100	108	85	96.56	97.3	113.04	80.04	80.48	72.45	102.3	77.6567	1.32629	0.407401	0.0236705	0.124493	no	up	EWG85873.1	Cgr1p [Saccharomyces cerevisiae R008]	GO:0005730;;GO:0005634;;GO:0030687;;GO:0042254;;GO:0003674;;GO:0006364;;GO:0005515	cellular_component;;cellular_component;;cellular_component;;biological_process;;molecular_function;;biological_process;;molecular_function	nucleolus;;nucleus;;preribosome, large subunit precursor;;ribosome biogenesis;;molecular_function;;rRNA processing;;protein binding	K14822	CGR1			ENOG410ZM47	S:Function unknown	PF03879.19	Cgr1	Cgr1 family	sp|P53188|CGR1_YEAST	rRNA-processing protein CGR1 OS=Saccharomyces cerevisiae (strain ATCC 204508 / S288c) OX=559292 GN=CGR1 PE=1 SV=1	852854
YLR056W	ERG3	C-5 sterol desaturase; glycoprotein that catalyzes the introduction of a C-5(6) double bond into episterol, a precursor in ergosterol biosynthesis; transcriptionally down-regulated when ergosterol is in excess; mutants are viable, but cannot grow on non-fermentable carbon sources; substrate of HRD ubiquitin ligase; mutation is functionally complemented by human SC5D [Source:SGD;Acc:S000004046]	1098	3151	2967	3137	2491	2494	2091	193.02	210.54	220.84	180.72	168.68	151.44	208.133	166.947	1.1653	0.220697	0.000488338	0.00701213	no	up	NP_013157.1	C-5 sterol desaturase [Saccharomyces cerevisiae S288C]	GO:0016126;;GO:0030148;;GO:0000254;;GO:0000170;;GO:0005783;;GO:0000248;;GO:0050046;;GO:0016021;;GO:0016020;;GO:0005788;;GO:0005789;;GO:0005515;;GO:0006696;;GO:0005506;;GO:0016491;;GO:0042284;;GO:0044255;;GO:0008610	biological_process;;biological_process;;molecular_function;;molecular_function;;cellular_component;;molecular_function;;molecular_function;;cellular_component;;cellular_component;;cellular_component;;cellular_component;;molecular_function;;biological_process;;molecular_function;;molecular_function;;molecular_function;;biological_process;;biological_process	sterol biosynthetic process;;sphingolipid biosynthetic process;;C-4 methylsterol oxidase activity;;sphingosine hydroxylase activity;;endoplasmic reticulum;;C-5 sterol desaturase activity;;lathosterol oxidase activity;;integral component of membrane;;membrane;;endoplasmic reticulum lumen;;endoplasmic reticulum membrane;;protein binding;;ergosterol biosynthetic process;;iron ion binding;;oxidoreduc…	K00227	SC5DL, ERG3	sce00100	Steroid biosynthesis	COG3000	I:Lipid transport and metabolism	PF04116.19	FA_hydroxylase	Fatty acid hydroxylase	sp|P32353|ERG3_YEAST	Delta(7)-sterol 5(6)-desaturase ERG3 OS=Saccharomyces cerevisiae (strain ATCC 204508 / S288c) OX=559292 GN=ERG3 PE=1 SV=1	850745
YLR324W	PEX30	ER-resident protein involved in peroxisomal biogenesis; ER-localized protein that associates with peroxisomes; interacts with Pex29p and reticulons Rtn1p and Yop1p to regulate peroxisome biogenesis from the ER; role in peroxisomal-destined vesicular flow from the ER; partially redundant with Pex31p; may function at a step downstream of steps mediated by Pex28p and Pex29p; PEX30 has a paralog, PEX…	1572	693	622	615	662	700	565	26.64	27.75	27.25	30.11	29.67	25.57	27.2133	28.45	0.891795	-0.165215	0.0647053	0.242412	no	down	NP_013428.1	peroxisome biogenesis protein [Saccharomyces cerevisiae S288C]	GO:0005779;;GO:0005778;;GO:0005783;;GO:0097749;;GO:0071944;;GO:0016020;;GO:0005777;;GO:1900063;;GO:0007031;;GO:0003674;;GO:0042802;;GO:0005515;;GO:0032581;;GO:0005933;;GO:0071782	cellular_component;;cellular_component;;cellular_component;;biological_process;;cellular_component;;cellular_component;;cellular_component;;biological_process;;biological_process;;molecular_function;;molecular_function;;molecular_function;;biological_process;;cellular_component;;cellular_component	integral component of peroxisomal membrane;;peroxisomal membrane;;endoplasmic reticulum;;membrane tubulation;;cell periphery;;membrane;;peroxisome;;regulation of peroxisome organization;;peroxisome organization;;molecular_function;;identical protein binding;;protein binding;;ER-dependent peroxisome organization;;cellular bud;;endoplasmic reticulum tubular network					ENOG410YXVR	S:Function unknown	PF06398.17	Pex24p	Integral peroxisomal membrane peroxin	sp|Q06169|PEX30_YEAST	Peroxisomal membrane protein PEX30 OS=Saccharomyces cerevisiae (strain ATCC 204508 / S288c) OX=559292 GN=PEX30 PE=1 SV=1	851034
YNR075W	COS10	Endosomal protein involved in turnover of plasma membrane proteins; member of the DUP380 subfamily of conserved, often subtelomeric COS genes; required for the multivesicular vesicle body sorting pathway that internalizes plasma membrane proteins for degradation; Cos proteins provide ubiquitin in trans for nonubiquitinated cargo proteins [Source:SGD;Acc:S000005358]	1125	113	126	91	85	95	83	6.7	8.65	6.2	5.96	6.21	5.81	7.18333	5.99333	1.11676	0.159324	0.430812	0.714943	no	up	NP_014473.1	Cos10p [Saccharomyces cerevisiae S288C]	GO:0005737;;GO:0016020;;GO:0006897;;GO:0005783;;GO:0016021;;GO:0005635;;GO:0003674;;GO:0005768;;GO:0043328	cellular_component;;cellular_component;;biological_process;;cellular_component;;cellular_component;;cellular_component;;molecular_function;;cellular_component;;biological_process	cytoplasm;;membrane;;endocytosis;;endoplasmic reticulum;;integral component of membrane;;nuclear envelope;;molecular_function;;endosome;;protein targeting to vacuole involved in ubiquitin-dependent protein catabolic process via the multivesicular body sorting pathway					ENOG4111BGS	U:Intracellular trafficking, secretion, and vesicular transport	PF00674.25	DUP	DUP family	sp|P52924|COS10_YEAST	Protein COS10 OS=Saccharomyces cerevisiae (strain ATCC 204508 / S288c) OX=559292 GN=COS10 PE=1 SV=1	855812
YLR415C		Putative protein of unknown function; YLR415C is not an essential gene [Source:SGD;Acc:S000004407]	339	1	3	1	1	2	0	0.88	2.85	0.93	1.06	1.96	0	1.55333	1.00667	1.52711	0.610801	0.71453	1	no	up	NP_013519.1	uncharacterized protein YLR415C [Saccharomyces cerevisiae S288C]	GO:0005575;;GO:0008150;;GO:0003674;;GO:0005739	cellular_component;;biological_process;;molecular_function;;cellular_component	cellular_component;;biological_process;;molecular_function;;mitochondrion										sp|O13578|YL415_YEAST	Putative uncharacterized protein YLR415C, mitochondrial OS=Saccharomyces cerevisiae (strain ATCC 204508 / S288c) OX=559292 GN=YLR415C PE=4 SV=1	851133
YJL073W	JEM1	DnaJ-like chaperone required for nuclear membrane fusion during mating; localizes to the ER membrane; exhibits genetic interactions with KAR2 [Source:SGD;Acc:S000003609]	1938	321	374	369	354	296	285	9.58	12.97	12.71	12.5	9.74	10	11.7533	10.7467	1.01407	0.0201544	0.87472	0.954893	no	up	QHB09554.1	Jem1 [Saccharomyces cerevisiae]	GO:0051087;;GO:0005783;;GO:0000742;;GO:0005634;;GO:0016020;;GO:0031965;;GO:0036503;;GO:0051082;;GO:0005789;;GO:0042175;;GO:0051787;;GO:0005515;;GO:0030433;;GO:0034975;;GO:0016021	molecular_function;;cellular_component;;biological_process;;cellular_component;;cellular_component;;cellular_component;;biological_process;;molecular_function;;cellular_component;;cellular_component;;molecular_function;;molecular_function;;biological_process;;biological_process;;cellular_component	chaperone binding;;endoplasmic reticulum;;karyogamy involved in conjugation with cellular fusion;;nucleus;;membrane;;nuclear membrane;;ERAD pathway;;unfolded protein binding;;endoplasmic reticulum membrane;;nuclear outer membrane-endoplasmic reticulum membrane network;;misfolded protein binding;;protein binding;;ER-associated ubiquitin-dependent protein catabolic process;;protein folding in endop…	K14002;K09540;K09523;K03686	SCJ1;SEC63, DNAJC23;DNAJC3;dnaJ	sce04141;;sce03060	Protein processing in endoplasmic reticulum;;Protein export	COG2214	O:Posttranslational modification, protein turnover, chaperones	PF00226.36	DnaJ	DnaJ domain	sp|P40358|JEM1_YEAST	DnaJ-like chaperone JEM1 OS=Saccharomyces cerevisiae (strain ATCC 204508 / S288c) OX=559292 GN=JEM1 PE=1 SV=3	853372
YPL245W		Putative protein of unknown function; green fluorescent protein (GFP)-fusion protein localizes to both the nucleus and the cytoplasm [Source:SGD;Acc:S000006166]	1365	485	488	513	351	369	358	22.27	25.98	27.12	19.07	18.69	19.38	25.1233	19.0467	1.22546	0.293329	0.00597924	0.0471494	no	up	EGA72535.1	YPL245W-like protein [Saccharomyces cerevisiae AWRI796]	GO:0005737;;GO:0008150;;GO:0005634;;GO:0003674	cellular_component;;biological_process;;cellular_component;;molecular_function	cytoplasm;;biological_process;;nucleus;;molecular_function	K09384	K09384			COG3410	S:Function unknown	PF09848.15;;PF13401.12;;PF05272.17;;PF00004.35	SLFN-g3_helicase;;AAA_22;;VapE-like_dom;;AAA	Schlafen group 3, DNA/RNA helicase domain;;AAA domain;;Virulence-associated protein E-like domain;;ATPase family associated with various cellular activities (AAA	sp|Q12179|YP245_YEAST	Uncharacterized protein YPL245W OS=Saccharomyces cerevisiae (strain ATCC 204508 / S288c) OX=559292 GN=YPL245W PE=1 SV=1	855831
YHR199C	AIM46	Protein of unknown function; the authentic, non-tagged protein is detected in highly purified mitochondria in high-throughput studies; null mutant displays elevated frequency of mitochondrial genome loss [Source:SGD;Acc:S000001242]	933	810	660	730	634	700	679	62.54	58.95	64.63	58.01	59.73	62.17	62.04	59.97	0.969065	-0.0453349	0.631402	0.844974	no	down	NP_012069.3	Aim46p [Saccharomyces cerevisiae S288C]	GO:0005743;;GO:0016872;;GO:0008150;;GO:0020037;;GO:0005739	cellular_component;;molecular_function;;biological_process;;molecular_function;;cellular_component	mitochondrial inner membrane;;intramolecular lyase activity;;biological_process;;heme binding;;mitochondrion					ENOG4111N7C	S:Function unknown	PF16035.10	Chalcone_2	Chalcone isomerase like	sp|B3LSV9|AIM46_YEAS1	Altered inheritance of mitochondria protein 46, mitochondrial OS=Saccharomyces cerevisiae (strain RM11-1a) OX=285006 GN=AIM46 PE=3 SV=1	856606
YDL119C	HEM25	Mitochondrial glycine transporter; required for the transport of glycine into mitochondria for initiation of heme biosynthesis, with YMC1 acting as a secondary transporter; homolog of human SLC25A38, a mitochondrial glycine transporter associated with nonsyndromic autosomal recessive congenital sideroblastic anemia; human SLC25A38 can complement the heme deficiency associated with the null mutant…	924	306.72	238.53	274.56	279.84	338.16	282.75	24.02	21.61	24.66	25.97	29.27	26.27	23.43	27.17	0.809774	-0.304409	0.0165611	0.0971471	no	down	NP_010164.1	Hem25p [Saccharomyces cerevisiae S288C]	GO:0005347;;GO:0006783;;GO:0016021;;GO:0005739;;GO:0005743;;GO:0015187;;GO:0055085;;GO:1904983	molecular_function;;biological_process;;cellular_component;;cellular_component;;cellular_component;;molecular_function;;biological_process;;biological_process	ATP transmembrane transporter activity;;heme biosynthetic process;;integral component of membrane;;mitochondrion;;mitochondrial inner membrane;;glycine transmembrane transporter activity;;transmembrane transport;;transmembrane glycine transport from cytosol to mitochondrion	K15116;K15113;K15105;K15118	SLC25A33_36, RIM2;SLC25A28_37, MFRN;SLC25A12_13, AGC;SLC25A38			ENOG410XRMK	U:Intracellular trafficking, secretion, and vesicular transport	PF00153.32	Mito_carr	Mitochondrial carrier protein	sp|Q07534|S2538_YEAST	Mitochondrial glycine transporter OS=Saccharomyces cerevisiae (strain ATCC 204508 / S288c) OX=559292 GN=HEM25 PE=1 SV=1	851439
YPL258C	THI21	Hydroxymethylpyrimidine (HMP) and HMP-phosphate kinase; involved in thiamine biosynthesis; member of a gene family with THI20 and THI22; functionally redundant with Thi20p [Source:SGD;Acc:S000006179]	1656	88	107	95	74	88	69	3.17	4.48	3.95	3.16	3.5	2.93	3.86667	3.19667	1.12052	0.164167	0.437675	0.719752	no	up	NP_015065.1	bifunctional hydroxymethylpyrimidine kinase/phosphomethylpyrimidine kinase [Saccharomyces cerevisiae S288C]	GO:0005737;;GO:0006772;;GO:0009228;;GO:0008972;;GO:0016310;;GO:0005829;;GO:0016301;;GO:0005575;;GO:0050334;;GO:0005515;;GO:0009229;;GO:0008902;;GO:0005524	cellular_component;;biological_process;;biological_process;;molecular_function;;biological_process;;cellular_component;;molecular_function;;cellular_component;;molecular_function;;molecular_function;;biological_process;;molecular_function;;molecular_function	cytoplasm;;thiamine metabolic process;;thiamine biosynthetic process;;phosphomethylpyrimidine kinase activity;;phosphorylation;;cytosol;;kinase activity;;cellular_component;;thiaminase activity;;protein binding;;thiamine diphosphate biosynthetic process;;hydroxymethylpyrimidine kinase activity;;ATP binding	K00877	THI20	sce01240;;sce00730	Biosynthesis of cofactors;;Thiamine metabolism	COG0351	H:Coenzyme transport and metabolism	PF08543.17;;PF03070.21	Phos_pyr_kin;;TENA_THI-4	Phosphomethylpyrimidine kinase;;TENA/THI-4/PQQC family	sp|Q08975|THI21_YEAST	Hydroxymethylpyrimidine/phosphomethylpyrimidine kinase THI21 OS=Saccharomyces cerevisiae (strain ATCC 204508 / S288c) OX=559292 GN=THI21 PE=1 SV=1	855870
YLR325C	RPL38	Ribosomal 60S subunit protein L38; homologous to mammalian ribosomal protein L38, no bacterial homolog [Source:SGD;Acc:S000004317]	237	1146	1119	1141	839	994	830	5625.94	4903.9	5154.25	5027.02	5046.44	5261.65	5228.03	5111.7	1.13894	0.187692	0.0204893	0.114392	no	up	NP_013429.1	ribosomal 60S subunit protein L38 [Saccharomyces cerevisiae S288C]	GO:0005737;;GO:0005840;;GO:0022625;;GO:0005829;;GO:1990904;;GO:0003735;;GO:0022618;;GO:0002181;;GO:0006412	cellular_component;;cellular_component;;cellular_component;;cellular_component;;cellular_component;;molecular_function;;biological_process;;biological_process;;biological_process	cytoplasm;;ribosome;;cytosolic large ribosomal subunit;;cytosol;;ribonucleoprotein complex;;structural constituent of ribosome;;ribonucleoprotein complex assembly;;cytoplasmic translation;;translation	K02923	RP-L38e, RPL38	sce03010	Ribosome	ENOG4112229	J:Translation, ribosomal structure and biogenesis	PF01781.23	Ribosomal_L38e	Ribosomal L38e protein family	sp|P49167|RL38_YEAST	Large ribosomal subunit protein eL38 OS=Saccharomyces cerevisiae (strain ATCC 204508 / S288c) OX=559292 GN=RPL38 PE=1 SV=1	851035
YHL002W	HSE1	Subunit of the endosomal Vps27p-Hse1p complex; complex is required for sorting of ubiquitinated membrane proteins into intralumenal vesicles prior to vacuolar degradation, as well as for recycling of Golgi proteins and formation of lumenal membranes [Source:SGD;Acc:S000000994]	1359	991.37	916.5	919.73	950.12	968.2	750.89	45.77	49.08	48.9	51.92	49.31	40.87	47.9167	47.3667	0.944704	-0.0820657	0.325218	0.621206	no	down	NP_011861.1	ESCRT-0 subunit protein HSE1 [Saccharomyces cerevisiae S288C]	GO:0016237;;GO:0045324;;GO:0010008;;GO:0005737;;GO:0006886;;GO:0016020;;GO:0033565;;GO:0005774;;GO:0071985;;GO:1904669;;GO:0043328;;GO:0009306;;GO:0006623;;GO:0019904;;GO:0043231;;GO:0032991;;GO:0016192;;GO:0007034;;GO:0035091;;GO:0043130;;GO:1903319;;GO:0005515;;GO:0015031;;GO:0046982;;GO:0005768;;GO:0043162	biological_process;;biological_process;;cellular_component;;cellular_component;;biological_process;;cellular_component;;cellular_component;;cellular_component;;biological_process;;biological_process;;biological_process;;biological_process;;biological_process;;molecular_function;;cellular_component;;cellular_component;;biological_process;;biological_process;;molecular_function;;molecular_function;…	lysosomal microautophagy;;late endosome to vacuole transport;;endosome membrane;;cytoplasm;;intracellular protein transport;;membrane;;ESCRT-0 complex;;vacuolar membrane;;multivesicular body sorting pathway;;ATP export;;protein targeting to vacuole involved in ubiquitin-dependent protein catabolic process via the multivesicular body sorting pathway;;protein secretion;;protein targeting to vacuole…	K04705;K20523;K12562	STAM;SH3YL1;AMPH	sce04144	Endocytosis	ENOG410XTSY	U:Intracellular trafficking, secretion, and vesicular transport	PF00790.25;;PF00018.34;;PF14604.12;;PF07653.23;;PF03127.19	VHS;;SH3_1;;SH3_9;;SH3_2;;GAT	VHS domain;;SH3 domain;;Variant SH3 domain;;Variant SH3 domain;;GAT domain	sp|P38753|HSE1_YEAST	Class E vacuolar protein-sorting machinery protein HSE1 OS=Saccharomyces cerevisiae (strain ATCC 204508 / S288c) OX=559292 GN=HSE1 PE=1 SV=1	856387
YPR069C	SPE3	Spermidine synthase; involved in biosynthesis of spermidine and also in biosynthesis of pantothenic acid; spermidine is required for growth of wild-type cells [Source:SGD;Acc:S000006273]	882	2841	2554	2589	2321	2393	2169	238.54	247.96	249.06	231.01	222.17	216.24	245.187	223.14	1.03086	0.0438455	0.471063	0.744656	no	up	NP_015394.1	spermidine synthase [Saccharomyces cerevisiae S288C]	GO:0005737;;GO:0015940;;GO:0005634;;GO:0006596;;GO:0006595;;GO:0003824;;GO:0016740;;GO:0004766;;GO:0005515;;GO:0016765;;GO:0005829;;GO:0008295	cellular_component;;biological_process;;cellular_component;;biological_process;;biological_process;;molecular_function;;molecular_function;;molecular_function;;molecular_function;;molecular_function;;cellular_component;;biological_process	cytoplasm;;pantothenate biosynthetic process;;nucleus;;polyamine biosynthetic process;;polyamine metabolic process;;catalytic activity;;transferase activity;;spermidine synthase activity;;protein binding;;transferase activity, transferring alkyl or aryl (other than methyl) groups;;cytosol;;spermidine biosynthetic process	K00797;K00802	speE, SRM, SPE3;SMS	sce00270;;sce00480;;sce00330	Cysteine and methionine metabolism;;Glutathione metabolism;;Arginine and proline metabolism	COG0421	E:Amino acid transport and metabolism	PF01564.23;;PF17284.7	Spermine_synth;;Spermine_synt_N	Spermine/spermidine synthase domain;;Spermidine synthase tetramerisation domain	sp|Q12074|SPEE_YEAST	Spermidine synthase SPE3 OS=Saccharomyces cerevisiae (strain ATCC 204508 / S288c) OX=559292 GN=SPE3 PE=1 SV=1	856182
YIL149C	MLP2	Myosin-like protein associated with the nuclear envelope; nuclear basket protein that connects the nuclear pore complex with the nuclear interior; involved in the Tel1p pathway that controls telomere length; MLP2 has a paralog, MLP1, that arose from the whole genome duplication [Source:SGD;Acc:S000001411]	5040	972	987	997	915	780	703	10.03	11.85	11.91	11.16	8.86	8.5	11.2633	9.50667	1.09826	0.135226	0.140698	0.389716	no	up	NP_012117.3	Mlp2p [Saccharomyces cerevisiae S288C]	GO:0051028;;GO:0051300;;GO:0005737;;GO:0034398;;GO:0016973;;GO:0000973;;GO:0005634;;GO:0005635;;GO:0005816;;GO:0005739;;GO:0005654;;GO:1901925;;GO:0043021;;GO:0006406;;GO:0005856;;GO:0017056;;GO:0006606;;GO:0006913;;GO:0005643;;GO:1901673;;GO:0000972;;GO:0006355;;GO:0005515;;GO:0015031;;GO:0044615	biological_process;;biological_process;;cellular_component;;biological_process;;biological_process;;biological_process;;cellular_component;;cellular_component;;cellular_component;;cellular_component;;cellular_component;;biological_process;;molecular_function;;biological_process;;cellular_component;;molecular_function;;biological_process;;biological_process;;cellular_component;;biological_process;…	mRNA transport;;spindle pole body organization;;cytoplasm;;telomere tethering at nuclear periphery;;poly(A)+ mRNA export from nucleus;;posttranscriptional tethering of RNA polymerase II gene DNA at nuclear periphery;;nucleus;;nuclear envelope;;spindle pole body;;mitochondrion;;nucleoplasm;;negative regulation of protein import into nucleus during spindle assembly checkpoint;;ribonucleoprotein com…	K09291	TPR, MLP1, MLP2	sce03013	Nucleocytoplasmic transport	ENOG410XSA1;;ENOG41100NQ;;ENOG41101CQ;;ENOG410ZZZG;;ENOG410ZXIF	U:Intracellular trafficking, secretion, and vesicular transport;;S:Function unknown;;B:Chromatin structure and dynamics;;U:Intracellular trafficking, secretion, and vesicular transport;;U:Intracellular trafficking, secretion, and vesicular transport	PF07888.16	CALCOCO1	Calcium binding and coiled-coil domain (CALCOCO1) like	sp|P40457|MLP2_YEAST	Protein MLP2 OS=Saccharomyces cerevisiae (strain ATCC 204508 / S288c) OX=559292 GN=MLP2 PE=1 SV=1	854657
YBR274W	CHK1	Serine/threonine kinase and DNA damage checkpoint effector; mediates cell cycle arrest via phosphorylation of Pds1p; phosphorylated by checkpoint signal transducer Mec1p; homolog of S. pombe and mammalian Chk1 checkpoint kinase [Source:SGD;Acc:S000000478]	1584	432	395	408	365	386	328	16.45	17.46	17.91	16.45	16.21	14.7	17.2733	15.7867	1.01859	0.0265775	0.801508	0.922719	no	up	NP_009833.1	serine/threonine protein kinase CHK1 [Saccharomyces cerevisiae S288C]	GO:0005737;;GO:0006468;;GO:0000077;;GO:0035861;;GO:0005634;;GO:0016310;;GO:0006974;;GO:0004674;;GO:0000790;;GO:0048478;;GO:0005515;;GO:0004672;;GO:1902402;;GO:0007095;;GO:0035556;;GO:0031297;;GO:0005524;;GO:0106310	cellular_component;;biological_process;;biological_process;;cellular_component;;cellular_component;;biological_process;;biological_process;;molecular_function;;cellular_component;;biological_process;;molecular_function;;molecular_function;;biological_process;;biological_process;;biological_process;;biological_process;;molecular_function;;deleted	cytoplasm;;protein phosphorylation;;DNA damage checkpoint;;site of double-strand break;;nucleus;;phosphorylation;;cellular response to DNA damage stimulus;;protein serine/threonine kinase activity;;nuclear chromatin;;replication fork protection;;protein binding;;protein kinase activity;;signal transduction involved in mitotic DNA damage checkpoint;;mitotic G2 DNA damage checkpoint;;intracellular …	K02831;K08286;K02216;K06668	RAD53;E2.7.11.-;CHEK1;GIN4	sce04113;;sce04111	Meiosis - yeast;;Cell cycle - yeast	ENOG410XQ0D	T:Signal transduction mechanisms	PF00069.31;;PF07714.23;;PF14531.12;;PF17667.7	Pkinase;;PK_Tyr_Ser-Thr;;Kinase-like;;Pkinase_fungal	Protein kinase domain;;Protein tyrosine and serine/threonine kinase;;Kinase-like;;Fungal protein kinase	sp|P38147|CHK1_YEAST	Serine/threonine-protein kinase CHK1 OS=Saccharomyces cerevisiae (strain ATCC 204508 / S288c) OX=559292 GN=CHK1 PE=1 SV=1	852577
snR80		H/ACA box small nucleolar RNA (snoRNA); guides pseudouridylation of large subunit (LSU) rRNA at position U776 and small subunit (SSU) rRNA at position U759 [Source:SGD;Acc:S000081374]	171	0	0	0	0	0	0	0	0	0	0	0	0	0	0	1	0	1	1	no test	no test
YDR055W	PST1	Cell wall protein that contains a putative GPI-attachment site; secreted by regenerating protoplasts; up-regulated by activation of the cell integrity pathway, as mediated by Rlm1p; upregulated by cell wall damage via disruption of FKS1; PST1 has a paralog, ECM33, that arose from the whole genome duplication [Source:SGD;Acc:S000002462]	1335	5078	4634	4488	5339	5257	4108	239.88	253.86	244.11	298.55	273.94	228.83	245.95	267.107	0.861138	-0.215684	0.00178479	0.0188957	no	down	AJU85136.1	Pst1p [Saccharomyces cerevisiae YJM1208]	GO:0000324;;GO:0031505;;GO:0005618;;GO:0098552;;GO:0071944;;GO:0005576;;GO:0003674;;GO:0009277;;GO:0005886;;GO:0031225	cellular_component;;biological_process;;cellular_component;;cellular_component;;cellular_component;;cellular_component;;molecular_function;;cellular_component;;cellular_component;;cellular_component	fungal-type vacuole;;fungal-type cell wall organization;;cell wall;;side of membrane;;cell periphery;;extracellular region;;molecular_function;;fungal-type cell wall;;plasma membrane;;anchored component of membrane					ENOG4111JI6	S:Function unknown	PF01030.30	Recep_L_domain	Receptor L domain	sp|A6ZY20|PST1_YEAS7	Cell wall mannoprotein PST1 OS=Saccharomyces cerevisiae (strain YJM789) OX=307796 GN=PST1 PE=3 SV=1	851625
YOR334W	MRS2	Mitochondrial inner membrane Mg(2+) channel; required for maintenance of intramitochondrial Mg(2+) concentrations at the correct level to support splicing of group II introns; similar to bacterial CorA [Source:SGD;Acc:S000005861]	1413	116.22	85.41	105.8	96.32	116.62	109.33	5.11	4.35	5.35	5.01	5.65	5.66	4.93667	5.44	0.845621	-0.241917	0.2162	0.497591	no	down	NP_014979.1	Mrs2p [Saccharomyces cerevisiae S288C]	GO:0045016;;GO:0006811;;GO:0005739;;GO:0005743;;GO:0015693;;GO:0005515;;GO:1901612;;GO:0016021;;GO:0015095	biological_process;;biological_process;;cellular_component;;cellular_component;;biological_process;;molecular_function;;molecular_function;;cellular_component;;molecular_function	mitochondrial magnesium ion transport;;ion transport;;mitochondrion;;mitochondrial inner membrane;;magnesium ion transport;;protein binding;;cardiolipin binding;;integral component of membrane;;magnesium ion transmembrane transporter activity	K16075	MRS2, MFM1			ENOG410XNNZ	U:Intracellular trafficking, secretion, and vesicular transport	PF22099.1	MRS2-like	Magnesium transporter MRS2-like	sp|Q01926|MRS2_YEAST	Magnesium transporter MRS2, mitochondrial OS=Saccharomyces cerevisiae (strain ATCC 204508 / S288c) OX=559292 GN=MRS2 PE=1 SV=2	854511
YOL115W	PAP2	Non-canonical poly(A) polymerase; involved in nuclear RNA degradation as a component of TRAMP; catalyzes polyadenylation of hypomodified tRNAs, and snoRNA and rRNA precursors; required for mRNA surveillance and maintenance of genome integrity, serving as a link between RNA and DNA metabolism; overlapping but non-redundant functions with Trf5p; relocalizes to cytosol in response to hypoxia [Source…	1755	258	271	233	210	219	199	8.67	10.57	9.03	8.35	8.11	7.87	9.42333	8.11	1.07952	0.110388	0.411866	0.704124	no	up	NP_014526.1	non-canonical poly(A) polymerase PAP2 [Saccharomyces cerevisiae S288C]	GO:0071047;;GO:0071044;;GO:0071042;;GO:0071040;;GO:0042138;;GO:0071031;;GO:0031499;;GO:0071051;;GO:0043634;;GO:0051301;;GO:0071050;;GO:1990817;;GO:0005730;;GO:0005634;;GO:0004652;;GO:0051179;;GO:0006400;;GO:0046872;;GO:0071039;;GO:0005524;;GO:0034475;;GO:0006284;;GO:0071037;;GO:0071036;;GO:0071035;;GO:0034458;;GO:0071038;;GO:0031123;;GO:0043629;;GO:0051575;;GO:0016070;;GO:0000292;;GO:0016779;;GO:…	biological_process;;biological_process;;biological_process;;biological_process;;biological_process;;biological_process;;cellular_component;;biological_process;;biological_process;;biological_process;;biological_process;;molecular_function;;cellular_component;;cellular_component;;molecular_function;;biological_process;;biological_process;;molecular_function;;biological_process;;molecular_function;…	polyadenylation-dependent mRNA catabolic process;;histone mRNA catabolic process;;nuclear polyadenylation-dependent mRNA catabolic process;;nuclear polyadenylation-dependent antisense transcript catabolic process;;meiotic DNA double-strand break formation;;nuclear mRNA surveillance of mRNA 3'-end processing;;TRAMP complex;;polyadenylation-dependent snoRNA 3'-end processing;;polyadenylation-depend…	K03514;K12596	PAPD5_7, TRF4;TRF5	sce03018	RNA degradation	COG5260	L:Replication, recombination and repair	PF22600.2;;PF01909.29;;PF03828.24;;PF20750.3;;PF19088.6	MTPAP-like_central;;NTP_transf_2;;PAP_assoc;;PAP_NTPase;;TUTase	Poly(A) RNA polymerase, mitochondrial-like, central palm domain;;Nucleotidyltransferase domain;;Cid1 family poly A polymerase;;Poly(A) polymerase nucleotidyltransferase domain;;TUTase nucleotidyltransferase domain	sp|P53632|PAP2_YEAST	Poly(A) RNA polymerase protein 2 OS=Saccharomyces cerevisiae (strain ATCC 204508 / S288c) OX=559292 GN=PAP2 PE=1 SV=1	854034
YKR095W-A	PCC1	Component of the EKC/KEOPS protein complex; EKC/KEOPS complex is required for t6A tRNA modification and telomeric TG1-3 recombination; may have role in transcription; other complex members are Kae1p, Gon7p, Bud32p, and Cgi121p [Source:SGD;Acc:S000028512]	267	25	35	33	27	29	17	67.51	90.95	86.82	88.49	83.34	59.82	81.76	77.2167	1.14323	0.193113	0.601681	0.829729	no	up	NP_878113.4	chromatin DNA-binding EKC/KEOPS complex subunit PCC1 [Saccharomyces cerevisiae S288C]	GO:0000723;;GO:0000722;;GO:0008033;;GO:0071444;;GO:1990145;;GO:0005694;;GO:0000408;;GO:0005654;;GO:0000781;;GO:0031490;;GO:0000785;;GO:0005515;;GO:0007329;;GO:0006400;;GO:0045944;;GO:0002949;;GO:0005634;;GO:0070525	biological_process;;biological_process;;biological_process;;biological_process;;biological_process;;cellular_component;;cellular_component;;cellular_component;;cellular_component;;molecular_function;;cellular_component;;molecular_function;;biological_process;;biological_process;;biological_process;;biological_process;;cellular_component;;biological_process	telomere maintenance;;telomere maintenance via recombination;;tRNA processing;;cellular response to pheromone;;maintenance of translational fidelity;;chromosome;;EKC/KEOPS complex;;nucleoplasm;;chromosome, telomeric region;;chromatin DNA binding;;chromatin;;protein binding;;positive regulation of transcription from RNA polymerase II promoter by pheromones;;tRNA modification;;positive regulation o…	K15902	LAGE3, PCC1			ENOG410Y7WF	K:Transcription	PF09341.15	Pcc1	Transcription factor Pcc1	sp|Q3E833|PCC1_YEAST	EKC/KEOPS complex subunit PCC1 OS=Saccharomyces cerevisiae (strain ATCC 204508 / S288c) OX=559292 GN=PCC1 PE=1 SV=1	1500489
YOR001W	RRP6	Nuclear exosome exonuclease component; has 3'-5' exonuclease activity that is regulated by Lrp1p; involved in RNA processing, maturation, surveillance, degradation, tethering, and export; role in sn/snoRNAs precursor degradation; forms a stable heterodimer with Lrp1p; has similarity to E. coli RNase D and to human PM-Sc1 100 (EXOSC10); mutant displays reduced transcription elongation in the G-les…	2202	965	898	1049	852	797	703	24.81	26.82	31.15	25.91	22.57	21.23	27.5933	23.2367	1.10261	0.140923	0.114461	0.344588	no	up	NP_014643.1	exosome nuclease subunit RRP6 [Saccharomyces cerevisiae S288C]	GO:0071044;;GO:0042134;;GO:0071040;;GO:0000973;;GO:0071048;;GO:0071049;;GO:0071051;;GO:0071042;;GO:0008270;;GO:0003676;;GO:0071028;;GO:0006139;;GO:0008408;;GO:0005730;;GO:0004527;;GO:0000166;;GO:0006364;;GO:0006401;;GO:0071033;;GO:0034475;;GO:0034476;;GO:0071037;;GO:0071036;;GO:0071035;;GO:0034473;;GO:0071039;;GO:0071038;;GO:0000467;;GO:0000178;;GO:0032204;;GO:0000176;;GO:0044237;;GO:0000175;;GO:…	biological_process;;molecular_function;;biological_process;;biological_process;;biological_process;;biological_process;;biological_process;;biological_process;;molecular_function;;molecular_function;;biological_process;;biological_process;;molecular_function;;cellular_component;;molecular_function;;molecular_function;;biological_process;;biological_process;;biological_process;;biological_process;…	histone mRNA catabolic process;;rRNA primary transcript binding;;nuclear polyadenylation-dependent antisense transcript catabolic process;;posttranscriptional tethering of RNA polymerase II gene DNA at nuclear periphery;;nuclear retention of unspliced pre-mRNA at the site of transcription;;nuclear retention of pre-mRNA with aberrant 3'-ends at the site of transcription;;polyadenylation-dependent …	K12591	RRP6, EXOSC10	sce03018	RNA degradation	COG0349	J:Translation, ribosomal structure and biogenesis	PF01612.26;;PF08066.17;;PF00570.28	DNA_pol_A_exo1;;PMC2NT;;HRDC	3'-5' exonuclease;;PMC2NT (NUC016) domain;;HRDC domain	sp|Q12149|RRP6_YEAST	Exosome complex exonuclease RRP6 OS=Saccharomyces cerevisiae (strain ATCC 204508 / S288c) OX=559292 GN=RRP6 PE=1 SV=1	854162
YDR310C	SUM1	Transcriptional repressor that regulates middle-sporulation genes; required for mitotic repression of middle sporulation-specific genes; also acts as general replication initiation factor; involved in telomere maintenance, chromatin silencing; regulated by pachytene checkpoint [Source:SGD;Acc:S000002718]	3189	768	761	750	652	631	494	13	14.98	14.68	13.05	11.76	9.81	14.22	11.54	1.14418	0.19432	0.0381716	0.173059	no	up	NP_010596.1	Sum1p [Saccharomyces cerevisiae S288C]	GO:0030466;;GO:0001227;;GO:0000278;;GO:0000122;;GO:0030174;;GO:0005634;;GO:0110029;;GO:0043937;;GO:0043565;;GO:0032298;;GO:0000118;;GO:0003688;;GO:0006357;;GO:0005515;;GO:0003677;;GO:0030435;;GO:0000978;;GO:0010944	biological_process;;molecular_function;;biological_process;;biological_process;;biological_process;;cellular_component;;biological_process;;biological_process;;molecular_function;;biological_process;;cellular_component;;molecular_function;;biological_process;;molecular_function;;molecular_function;;biological_process;;molecular_function;;biological_process	chromatin silencing at silent mating-type cassette;;transcriptional repressor activity, RNA polymerase II transcription regulatory region sequence-specific binding;;mitotic cell cycle;;negative regulation of transcription from RNA polymerase II promoter;;regulation of DNA-dependent DNA replication initiation;;nucleus;;negative regulation of meiosis I;;regulation of sporulation;;sequence-specific …	K12779	SUM1	sce04113	Meiosis - yeast	ENOG4111AE1	K:Transcription				sp|P46676|SUM1_YEAST	Suppressor of mar1-1 protein OS=Saccharomyces cerevisiae (strain ATCC 204508 / S288c) OX=559292 GN=SUM1 PE=1 SV=2	851905
YKL159C	RCN1	Protein involved in calcineurin regulation during calcium signaling; has similarity to H. sapiens DSCR1 which is found in the Down Syndrome candidate region [Source:SGD;Acc:S000001642]	636	222	160	227	179	207	171	32.26	26.75	37.48	30.9	33.39	29.85	32.1633	31.38	0.972143	-0.0407591	0.793807	0.919407	no	down	NP_012763.1	Rcn1p [Saccharomyces cerevisiae S288C]	GO:0005737;;GO:0019722;;GO:0005634;;GO:0008597;;GO:0030346;;GO:0070884;;GO:0005515	cellular_component;;biological_process;;cellular_component;;molecular_function;;molecular_function;;biological_process;;molecular_function	cytoplasm;;calcium-mediated signaling;;nucleus;;calcium-dependent protein serine/threonine phosphatase regulator activity;;protein phosphatase 2B binding;;regulation of calcineurin-NFAT signaling cascade;;protein binding					ENOG4111I50	K:Transcription	PF04847.18	Calcipressin	Calcipressin	sp|P36054|RCN1_YEAST	Calcipressin-like protein OS=Saccharomyces cerevisiae (strain ATCC 204508 / S288c) OX=559292 GN=RCN1 PE=1 SV=1	853698
YGL226C-A	OST5	Zeta subunit of the oligosaccharyltransferase complex of the ER lumen; complex catalyzes asparagine-linked glycosylation of newly synthesized proteins [Source:SGD;Acc:S000003194]	261	86	73	85	55	77	66	259.98	209.43	247.83	201.97	246.35	259.62	239.08	235.98	1.09527	0.131286	0.566289	0.810382	no	up	NP_011288.1	dolichyl-diphosphooligosaccharide--protein glycotransferase subunit [Saccharomyces cerevisiae S288C]	GO:0005783;;GO:0006486;;GO:0006487;;GO:0016021;;GO:0016020;;GO:0008250;;GO:0005789;;GO:0005198;;GO:0034998	cellular_component;;biological_process;;biological_process;;cellular_component;;cellular_component;;cellular_component;;cellular_component;;molecular_function;;cellular_component	endoplasmic reticulum;;protein glycosylation;;protein N-linked glycosylation;;integral component of membrane;;membrane;;oligosaccharyltransferase complex;;endoplasmic reticulum membrane;;structural molecule activity;;oligosaccharyltransferase I complex	K12691	OST5	sce04141;;sce00513;;sce00510	Protein processing in endoplasmic reticulum;;Various types of N-glycan biosynthesis;;N-Glycan biosynthesis	ENOG4111BFM	U:Intracellular trafficking, secretion, and vesicular transport	PF05251.17	Ost5	Oligosaccharyltransferase subunit 5	sp|Q92316|OST5_YEAST	Dolichyl-diphosphooligosaccharide--protein glycosyltransferase subunit OST5 OS=Saccharomyces cerevisiae (strain ATCC 204508 / S288c) OX=559292 GN=OST5 PE=1 SV=2	852625
YHR200W	RPN10	Non-ATPase base subunit of the 19S RP of the 26S proteasome; N-terminus plays a role in maintaining the structural integrity of the regulatory particle (RP); binds selectively to polyubiquitin chains; homolog of the mammalian S5a protein [Source:SGD;Acc:S000001243]	807	1171	1154	1208	1028	1038	937	112.85	128.46	133.15	117.48	110.7	107.47	124.82	111.883	1.04707	0.0663596	0.382951	0.677811	no	up	NP_012070.3	proteasome regulatory particle base subunit RPN10 [Saccharomyces cerevisiae S288C]	GO:0043161;;GO:0005634;;GO:0036435;;GO:0006511;;GO:0043248;;GO:0005515;;GO:0031593;;GO:0000502;;GO:0005829;;GO:0008540	biological_process;;cellular_component;;molecular_function;;biological_process;;biological_process;;molecular_function;;molecular_function;;cellular_component;;cellular_component;;cellular_component	proteasome-mediated ubiquitin-dependent protein catabolic process;;nucleus;;K48-linked polyubiquitin binding;;ubiquitin-dependent protein catabolic process;;proteasome assembly;;protein binding;;polyubiquitin binding;;proteasome complex;;cytosol;;proteasome regulatory particle, base subcomplex	K03029	PSMD4, RPN10	sce03050	Proteasome	COG5148	O:Posttranslational modification, protein turnover, chaperones	PF13519.12;;PF04056.20;;PF00092.34	VWA_2;;Ssl1;;VWA	von Willebrand factor type A domain;;Ssl1-like;;von Willebrand factor type A domain	sp|P38886|RPN10_YEAST	26S proteasome regulatory subunit RPN10 OS=Saccharomyces cerevisiae (strain ATCC 204508 / S288c) OX=559292 GN=RPN10 PE=1 SV=3	856607
YPL112C	PEX25	Peripheral peroxisomal membrane peroxin; required for the regulation of peroxisome size and maintenance, recruits GTPase Rho1p to peroxisomes, induced by oleate, interacts with Pex27p; PEX25 has a paralog, PEX27, that arose from the whole genome duplication [Source:SGD;Acc:S000006033]	1185	392	376	374	270	311	284	21.65	24.07	23.76	17.66	18.96	18.53	23.16	18.3833	1.17361	0.230953	0.0449993	0.193721	no	up	NP_015213.1	Pex25p [Saccharomyces cerevisiae S288C]	GO:0005779;;GO:0005778;;GO:0016559;;GO:0016558;;GO:0044375;;GO:0016020;;GO:0005777;;GO:0007031;;GO:0003674	cellular_component;;cellular_component;;biological_process;;biological_process;;biological_process;;cellular_component;;cellular_component;;biological_process;;molecular_function	integral component of peroxisomal membrane;;peroxisomal membrane;;peroxisome fission;;protein import into peroxisome matrix;;regulation of peroxisome size;;membrane;;peroxisome;;peroxisome organization;;molecular_function					ENOG411210M	U:Intracellular trafficking, secretion, and vesicular transport	PF05648.19	PEX11	Peroxisomal biogenesis factor 11 (PEX11	sp|Q02969|PEX25_YEAST	Peroxisomal membrane protein PEX25 OS=Saccharomyces cerevisiae (strain ATCC 204508 / S288c) OX=559292 GN=PEX25 PE=1 SV=1	855991
YOL080C	REX4	Putative RNA exonuclease; possibly involved in pre-rRNA processing and ribosome assembly [Source:SGD;Acc:S000005440]	870	232.7	210.57	210.52	151.19	154.37	145.41	19.95	20.87	20.67	15.36	14.64	14.81	20.4967	14.9367	1.29326	0.371018	0.0110882	0.0732003	no	up	NP_014561.1	putative 3'-5' exonuclease [Saccharomyces cerevisiae S288C]	GO:0008408;;GO:0005730;;GO:0004527;;GO:0006364;;GO:0003676;;GO:0005634;;GO:0000027	molecular_function;;cellular_component;;molecular_function;;biological_process;;molecular_function;;cellular_component;;biological_process	3'-5' exonuclease activity;;nucleolus;;exonuclease activity;;rRNA processing;;nucleic acid binding;;nucleus;;ribosomal large subunit assembly	K18327;K14570;K12571	REXO4, REX4;REX1, REXO1, REXO5, RNH70;PAN2	sce03008;;sce03018	Ribosome biogenesis in eukaryotes;;RNA degradation	COG0847	L:Replication, recombination and repair	PF00929.31	RNase_T	Exonuclease	sp|Q08237|REXO4_YEAST	RNA exonuclease 4 OS=Saccharomyces cerevisiae (strain ATCC 204508 / S288c) OX=559292 GN=REX4 PE=1 SV=1	854075
YKL062W	MSN4	Stress-responsive transcriptional activator; activated in stochastic pulses of nuclear localization in response to various stress conditions; binds DNA at stress response elements of responsive genes, inducing gene expression; involved in diauxic shift [Source:SGD;Acc:S000001545]	1893	1358	1381	1176	1541	1491	1201	41.69	49.23	41.66	55.96	50.44	43.34	44.1933	49.9133	0.824765	-0.277945	0.00103678	0.0127194	no	down	NP_012861.1	stress-responsive transcriptional activator MSN4 [Saccharomyces cerevisiae S288C]	GO:1990451;;GO:0034605;;GO:0003677;;GO:0071243;;GO:0008270;;GO:0042594;;GO:0034198;;GO:0005737;;GO:0005634;;GO:0071476;;GO:0043619;;GO:0070417;;GO:0000987;;GO:0046872;;GO:0000981;;GO:0071497;;GO:0070301;;GO:0034224;;GO:0042149;;GO:0001306;;GO:0006995;;GO:0001302;;GO:0071361;;GO:0006338;;GO:0071500;;GO:0003700;;GO:0005829;;GO:0071464;;GO:0006357;;GO:0045944;;GO:1902075;;GO:0005515;;GO:0000978;;GO:…	biological_process;;biological_process;;molecular_function;;biological_process;;molecular_function;;biological_process;;biological_process;;cellular_component;;cellular_component;;biological_process;;biological_process;;biological_process;;molecular_function;;molecular_function;;molecular_function;;biological_process;;biological_process;;biological_process;;biological_process;;biological_process;…	cellular stress response to acidic pH;;cellular response to heat;;DNA binding;;cellular response to arsenic-containing substance;;zinc ion binding;;response to starvation;;cellular response to amino acid starvation;;cytoplasm;;nucleus;;cellular hypotonic response;;regulation of transcription from RNA polymerase II promoter in response to oxidative stress;;cellular response to cold;;core promoter …	K09468	MSN2_4	sce04011;;sce04113;;sce04138;;sce04213	MAPK signaling pathway - yeast;;Meiosis - yeast;;Autophagy - yeast;;Longevity regulating pathway - multiple species	COG5048	S:Function unknown	PF00096.32;;PF13465.12;;PF02892.21;;PF13894.12	zf-C2H2;;zf-H2C2_2;;zf-BED;;zf-C2H2_4	Zinc finger, C2H2 type;;Zinc-finger double domain;;BED zinc finger;;C2H2-type zinc finger	sp|P33749|MSN4_YEAST	Zinc finger protein MSN4 OS=Saccharomyces cerevisiae (strain ATCC 204508 / S288c) OX=559292 GN=MSN4 PE=1 SV=1	853803
YLL041C	SDH2	Iron-sulfur protein subunit of succinate dehydrogenase; the complex couples the oxidation of succinate to the transfer of electrons to ubiquinone as part of the TCA cycle and the mitochondrial respiratory chain; other members are Sdh1p, Sdh3p, and Sdh4p [Source:SGD;Acc:S000003964]	801	677	593	579	822	837	697	66.02	66.8	64.57	95.07	90.34	80.92	65.7967	88.7767	0.698351	-0.517977	3.76118e-09	2.11316e-07	no	down	NP_013059.1	succinate dehydrogenase iron-sulfur protein subunit SDH2 [Saccharomyces cerevisiae S288C]	GO:0016491;;GO:0045273;;GO:0046872;;GO:0009055;;GO:0051539;;GO:0051536;;GO:0051537;;GO:0006121;;GO:0031966;;GO:0005743;;GO:0006099;;GO:0009060;;GO:0045333;;GO:0005739;;GO:0005515;;GO:0022904;;GO:0042776;;GO:0051538;;GO:0005886;;GO:0005749;;GO:0008177	molecular_function;;cellular_component;;molecular_function;;molecular_function;;molecular_function;;molecular_function;;molecular_function;;biological_process;;cellular_component;;cellular_component;;biological_process;;biological_process;;biological_process;;cellular_component;;molecular_function;;biological_process;;biological_process;;molecular_function;;cellular_component;;cellular_component;…	oxidoreductase activity;;respiratory chain complex II;;metal ion binding;;electron carrier activity;;4 iron, 4 sulfur cluster binding;;iron-sulfur cluster binding;;2 iron, 2 sulfur cluster binding;;mitochondrial electron transport, succinate to ubiquinone;;mitochondrial membrane;;mitochondrial inner membrane;;tricarboxylic acid cycle;;aerobic respiration;;cellular respiration;;mitochondrion;;prot…	K00235	SDHB, SDH2	sce00020;;sce00190	Citrate cycle (TCA cycle;;Oxidative phosphorylation	COG0479	C:Energy production and conversion	PF13085.11;;PF13534.11;;PF13183.11;;PF13237.11;;PF00111.32	Fer2_3;;Fer4_17;;Fer4_8;;Fer4_10;;Fer2	2Fe-2S iron-sulfur cluster binding domain;;4Fe-4S dicluster domain;;4Fe-4S dicluster domain;;4Fe-4S dicluster domain;;2Fe-2S iron-sulfur cluster binding domain	sp|P21801|SDHB_YEAST	Succinate dehydrogenase [ubiquinone] iron-sulfur subunit, mitochondrial OS=Saccharomyces cerevisiae (strain ATCC 204508 / S288c) OX=559292 GN=SDH2 PE=1 SV=1	850685
YOL009C	MDM12	Mitochondrial outer membrane protein, ERMES complex subunit; required for transmission of mitochondria to daughter cells; required for mitophagy; may influence import and assembly of outer membrane beta-barrel proteins; ERMES complex is often co-localized with peroxisomes and with concentrated areas of pyruvate dehydrogenase [Source:SGD;Acc:S000005369]	816	243	218	219	190	208	198	23.01	23.85	23.72	21.33	21.79	22.31	23.5267	21.81	1.01313	0.0188229	0.891248	0.95938	no	up	NP_014634.1	ERMES complex subunit MDM12 [Saccharomyces cerevisiae S288C]	GO:1990456;;GO:0005783;;GO:0006869;;GO:0015917;;GO:0015914;;GO:0070096;;GO:0005789;;GO:0120013;;GO:0032865;;GO:0055091;;GO:0005737;;GO:0000002;;GO:0008429;;GO:0000001;;GO:0005634;;GO:0005739;;GO:0007005;;GO:0008289;;GO:0031210;;GO:0005886;;GO:0120009;;GO:0007031;;GO:0045040;;GO:0044233;;GO:0005741;;GO:0005515;;GO:1901611;;GO:0098799	biological_process;;cellular_component;;biological_process;;biological_process;;biological_process;;biological_process;;cellular_component;;molecular_function;;cellular_component;;biological_process;;cellular_component;;biological_process;;molecular_function;;biological_process;;cellular_component;;cellular_component;;biological_process;;molecular_function;;molecular_function;;cellular_component;…	mitochondrion-ER tethering;;endoplasmic reticulum;;lipid transport;;aminophospholipid transport;;phospholipid transport;;mitochondrial outer membrane translocase complex assembly;;endoplasmic reticulum membrane;;lipid transfer activity;;ERMES complex;;phospholipid homeostasis;;cytoplasm;;mitochondrial genome maintenance;;phosphatidylethanolamine binding;;mitochondrion inheritance;;nucleus;;mitoch…	K17765	MDM12	sce04139	Mitophagy - yeast	ENOG410XRUJ	U:Intracellular trafficking, secretion, and vesicular transport	PF10296.15	MMM1	Maintenance of mitochondrial morphology protein 1	sp|B5VRP4|MDM12_YEAS6	Mitochondrial distribution and morphology protein 12 OS=Saccharomyces cerevisiae (strain AWRI1631) OX=545124 GN=MDM12 PE=3 SV=1	854153
YLR392C	ART10	Protein of unknown function that contains 2 PY motifs; ubiquinated by Rsp5p; overexpression confers resistance to arsenite; green fluorescent protein (GFP)-fusion protein localizes it to the cytoplasm; non-essential gene [Source:SGD;Acc:S000004384]	1557	332	281	302	263	308	261	12.92	12.69	13.54	12.11	13.21	11.95	13.05	12.4233	0.977791	-0.0324021	0.790304	0.918141	no	down	NP_013496.3	Art10p [Saccharomyces cerevisiae S288C]	GO:0005737;;GO:0030674;;GO:0031625;;GO:0006897;;GO:0005829;;GO:0070086;;GO:0003674;;GO:0005515;;GO:0015031;;GO:0008150	cellular_component;;molecular_function;;molecular_function;;biological_process;;cellular_component;;biological_process;;molecular_function;;molecular_function;;biological_process;;biological_process	cytoplasm;;protein binding, bridging;;ubiquitin protein ligase binding;;endocytosis;;cytosol;;ubiquitin-dependent endocytosis;;molecular_function;;protein binding;;protein transport;;biological_process					ENOG41114P9	U:Intracellular trafficking, secretion, and vesicular transport	PF00339.34	Arrestin_N	Arrestin (or S-antigen), N-terminal domain	sp|P18634|ART10_YEAST	Arrestin-related trafficking adapter 10 OS=Saccharomyces cerevisiae (strain ATCC 204508 / S288c) OX=559292 GN=ART10 PE=1 SV=3	851108
tG(GCC)G2		Glycine tRNA (tRNA-Gly), predicted by tRNAscan-SE analysis [Source:SGD;Acc:S000006582]	71	0	0	0	0	0	0	0	0	0	0	0	0	0	0	1	0	1	1	no test	no test	CUM66513.1	unnamed protein product [Priceomyces carsonii]
YBR012W-B		Retrotransposon TYA Gag and TYB Pol genes; transcribed/translated as one unit; polyprotein is processed to make a nucleocapsid-like protein (Gag), reverse transcriptase (RT), protease (PR), and integrase (IN); similar to retroviral genes [Source:SGD;Acc:S000002155]	5272	270.91	298.27	291.52	235.93	224.01	203	2.67	3.41	3.32	2.74	2.43	2.34	3.13333	2.50333	1.15693	0.210301	0.1085	0.33349	no	up	NP_009567.1	gag-pol fusion protein [Saccharomyces cerevisiae S288C]	GO:0006310;;GO:0005737;;GO:0032196;;GO:0000943;;GO:0032197;;GO:0004540;;GO:0004523;;GO:0003887;;GO:0015074;;GO:0004190;;GO:0003723;;GO:0003677;;GO:0003964;;GO:0006508;;GO:0008233;;GO:0046872;;GO:0005634;;GO:0005524	biological_process;;cellular_component;;biological_process;;cellular_component;;biological_process;;molecular_function;;molecular_function;;molecular_function;;biological_process;;molecular_function;;molecular_function;;molecular_function;;molecular_function;;biological_process;;molecular_function;;molecular_function;;cellular_component;;molecular_function	DNA recombination;;cytoplasm;;transposition;;retrotransposon nucleocapsid;;transposition, RNA-mediated;;ribonuclease activity;;RNA-DNA hybrid ribonuclease activity;;DNA-directed DNA polymerase activity;;DNA integration;;aspartic-type endopeptidase activity;;RNA binding;;DNA binding;;RNA-directed DNA polymerase activity;;proteolysis;;peptidase activity;;metal ion binding;;nucleus;;ATP binding					COG2801	L:Replication, recombination and repair				sp|Q12193|YB12B_YEAST	Transposon Ty1-BR Gag-Pol polyprotein OS=Saccharomyces cerevisiae (strain ATCC 204508 / S288c) OX=559292 GN=TY1B-BR PE=3 SV=1
YBR012W-A		Retrotransposon TYA Gag gene co-transcribed with TYB Pol; translated as TYA or TYA-TYB polyprotein; Gag is a nucleocapsid protein that is the structural constituent of virus-like particles (VLPs); similar to retroviral Gag [Source:SGD;Acc:S000002154]	1323	22.68	12.49	12.32	18.91	16.07	0	1.08	0.69	0.68	1.07	0.85	0	0.816667	0.64	1.22147	0.288622	0.813505	1	no	up	NP_009568.1	gag protein [Saccharomyces cerevisiae S288C]	GO:0005737;;GO:0000943;;GO:0032197;;GO:0003723	cellular_component;;cellular_component;;biological_process;;molecular_function	cytoplasm;;retrotransposon nucleocapsid;;transposition, RNA-mediated;;RNA binding					COG2801	L:Replication, recombination and repair				sp|Q12217|YB12A_YEAST	Transposon Ty1-BR Gag polyprotein OS=Saccharomyces cerevisiae (strain ATCC 204508 / S288c) OX=559292 GN=TY1A-BR PE=2 SV=1
YIL023C	YKE4	Zinc transporter; localizes to the ER; null mutant is sensitive to calcofluor white, leads to zinc accumulation in cytosol; ortholog of the mouse KE4 and member of the ZIP (ZRT, IRT-like Protein) family [Source:SGD;Acc:S000001285]	1041	753	639	596	836	865	741	49.67	48.81	45.15	65.32	63.02	57.84	47.8767	62.06	0.723576	-0.466784	2.16711e-07	8.66391e-06	no	down	NP_012241.1	Zn(2+) transporter YKE4 [Saccharomyces cerevisiae S288C]	GO:0005783;;GO:0016021;;GO:0016020;;GO:0006882;;GO:0005789;;GO:0030001;;GO:0008270;;GO:0005385;;GO:0046873;;GO:0006829;;GO:0055085;;GO:0071577	cellular_component;;cellular_component;;cellular_component;;biological_process;;cellular_component;;biological_process;;molecular_function;;molecular_function;;molecular_function;;biological_process;;biological_process;;biological_process	endoplasmic reticulum;;integral component of membrane;;membrane;;cellular zinc ion homeostasis;;endoplasmic reticulum membrane;;metal ion transport;;zinc ion binding;;zinc ion transmembrane transporter activity;;metal ion transmembrane transporter activity;;zinc II ion transport;;transmembrane transport;;zinc II ion transmembrane transport	K14713	SLC39A7, KE4, ZIP7			COG0428	P:Inorganic ion transport and metabolism	PF02535.28	Zip	ZIP Zinc transporter	sp|P40544|YKE4_YEAST	Zinc transporter YKE4 OS=Saccharomyces cerevisiae (strain ATCC 204508 / S288c) OX=559292 GN=YKE4 PE=1 SV=1	854789
YDR292C	SRP101	Signal recognition particle (SRP) receptor alpha subunit; contain GTPase domains; involved in SRP-dependent protein targeting; interacts with the beta subunit, Srp102p [Source:SGD;Acc:S000002700]	1866	1308	1255	1288	1056	1108	1048	40.85	45.51	46.41	39.01	38.13	38.47	44.2567	38.5367	1.06551	0.0915473	0.220616	0.503971	no	up	NP_010578.3	Signal recognition particle receptor subunit alpha [Saccharomyces cerevisiae S288C]	GO:0005785;;GO:0005783;;GO:0005047;;GO:0016020;;GO:0003924;;GO:0006614;;GO:0006617;;GO:0005789;;GO:0045047;;GO:0005515;;GO:0006605;;GO:0016887;;GO:0005525	cellular_component;;cellular_component;;molecular_function;;cellular_component;;molecular_function;;biological_process;;biological_process;;cellular_component;;biological_process;;molecular_function;;biological_process;;molecular_function;;molecular_function	signal recognition particle receptor complex;;endoplasmic reticulum;;signal recognition particle binding;;membrane;;GTPase activity;;SRP-dependent cotranslational protein targeting to membrane;;SRP-dependent cotranslational protein targeting to membrane, signal sequence recognition;;endoplasmic reticulum membrane;;protein targeting to ER;;protein binding;;protein targeting;;ATPase activity;;GTP b…	K03106;K13431	SRP54, ffh;SRPR	sce03060	Protein export	COG0552	U:Intracellular trafficking, secretion, and vesicular transport	PF09201.16;;PF00448.28;;PF02881.24	SRX;;SRP54;;SRP54_N	SRX, signal recognition particle receptor alpha subunit;;SRP54-type protein, GTPase domain;;SRP54-type protein, helical bundle domain	sp|P32916|SRPR_YEAST	Signal recognition particle receptor subunit alpha homolog OS=Saccharomyces cerevisiae (strain ATCC 204508 / S288c) OX=559292 GN=SRP101 PE=1 SV=2	851886
YHR132W-A	IGO2	Protein required for initiation of G0 program; prevents degradation of nutrient-regulated mRNAs via the 5'-3' mRNA decay pathway; phosphorylated by Rim15p; GFP protein localizes to the cytoplasm and nucleus; IGO2 has a paralog, IGO1, that arose from the whole genome duplication [Source:SGD;Acc:S000007496]	396	226	141	161	194	204	175	109.08	76.02	84.84	112.27	110.44	106.63	89.98	109.78	0.816951	-0.291679	0.0738907	0.265193	no	down	NP_036194.1	phosphatase regulator [Saccharomyces cerevisiae S288C]	GO:0005737;;GO:1905184;;GO:0005634;;GO:1900152;;GO:0035308;;GO:0044877;;GO:1901992;;GO:0004864;;GO:1903452;;GO:0034605	cellular_component;;biological_process;;cellular_component;;biological_process;;biological_process;;molecular_function;;biological_process;;molecular_function;;biological_process;;biological_process	cytoplasm;;positive regulation of protein serine/threonine phosphatase activity;;nucleus;;negative regulation of nuclear-transcribed mRNA catabolic process, deadenylation-dependent decay;;negative regulation of protein dephosphorylation;;macromolecular complex binding;;positive regulation of mitotic cell cycle phase transition;;protein phosphatase inhibitor activity;;positive regulation of G1 to …					ENOG4112586	S:Function unknown	PF04667.22	Endosulfine	cAMP-regulated phosphoprotein/endosulfine conserved region	sp|Q9P305|IGO2_YEAST	mRNA stability protein IGO2 OS=Saccharomyces cerevisiae (strain ATCC 204508 / S288c) OX=559292 GN=IGO2 PE=1 SV=3	856534
YKL188C	PXA2	Subunit of heterodimeric peroxisomal ABC transport complex, with Pxa1p; required for import of long-chain fatty acids into peroxisomes; similar to human adrenoleukodystrophy transportesr ABCD1 and ABCD2, and ALD-related proteins; mutations in ABCD1 cause X-linked adrenoleukodystrophy (X-ALD), a peroxisomal disorder; human ABCD1 and ABCD2 can each partially complement yeast pxa1 pxa2 double null m…	2562	350	341	322	347	359	323	7.57	8.57	8.04	8.87	8.55	8.2	8.06	8.54	0.875623	-0.191618	0.0856793	0.291205	no	down	NP_012733.1	ATP-binding cassette long-chain fatty acid transporter PXA2 [Saccharomyces cerevisiae S288C]	GO:0043190;;GO:0005779;;GO:0005778;;GO:0016887;;GO:0006635;;GO:0005324;;GO:0015867;;GO:0016020;;GO:0005777;;GO:0042626;;GO:0015910;;GO:0055085;;GO:0015916;;GO:0007031;;GO:0140359;;GO:0005515;;GO:0042758;;GO:0042760;;GO:0005524;;GO:1902001	cellular_component;;cellular_component;;cellular_component;;molecular_function;;biological_process;;molecular_function;;biological_process;;cellular_component;;cellular_component;;molecular_function;;biological_process;;biological_process;;biological_process;;biological_process;;molecular_function;;molecular_function;;biological_process;;biological_process;;molecular_function;;biological_process	ATP-binding cassette (ABC) transporter complex;;integral component of peroxisomal membrane;;peroxisomal membrane;;ATPase activity;;fatty acid beta-oxidation;;long-chain fatty acid transporter activity;;ATP transport;;membrane;;peroxisome;;ATPase activity, coupled to transmembrane movement of substances;;peroxisomal long-chain fatty acid import;;transmembrane transport;;fatty-acyl-CoA transport;;p…	K15628	PXA	sce02010;;sce04146	ABC transporters;;Peroxisome	COG4178	S:Function unknown	PF06472.20;;PF00005.33	ABC_membrane_2;;ABC_tran	ABC transporter transmembrane region 2;;ABC transporter	sp|P34230|PXA2_YEAST	Peroxisomal long-chain fatty acid import protein 1 OS=Saccharomyces cerevisiae (strain ATCC 204508 / S288c) OX=559292 GN=PXA2 PE=1 SV=1	853647
YFL002W-B		Retrotransposon TYA Gag gene co-transcribed with TYB Pol; translated as TYA or TYA-TYB polyprotein; Gag is a nucleocapsid protein that is the structural constituent of virus-like particles (VLPs); similar to retroviral Gag [Source:SGD;Acc:S000007404]	1317	0	2.01	2.63	0	0	0	0	0.11	0.15	0	0	0	0.0866667	0	8.18903	3.03369	0.191081	1	no	up	NP_058157.1	gag protein [Saccharomyces cerevisiae S288C]	GO:0005737;;GO:0000943;;GO:0032197;;GO:0003723	cellular_component;;cellular_component;;biological_process;;molecular_function	cytoplasm;;retrotransposon nucleocapsid;;transposition, RNA-mediated;;RNA binding					COG2801	L:Replication, recombination and repair				sp|P0CX61|YF21A_YEAST	Transposon Ty2-F Gag polyprotein OS=Saccharomyces cerevisiae (strain ATCC 204508 / S288c) OX=559292 GN=TY2A-F PE=3 SV=1
YOR333C		Dubious open reading frame; unlikely to encode a functional protein, based on available experimental and comparative sequence data; overlaps 5' end of MRS2 gene required for respiratory growth [Source:SGD;Acc:S000005860]	417	2.78	12.59	11.2	8.68	5.38	11.67	1.13	5.75	5	4.22	2.45	5.94	3.96	4.20333	0.921444	-0.118032	0.862792	1	no	down	Q08789.1	RecName: Full=Putative uncharacterized protein YOR333C [Saccharomyces cerevisiae S288C]	GO:0045016;;GO:0005739;;GO:0005575;;GO:0005743;;GO:0008150;;GO:0003674;;GO:0015095	biological_process;;cellular_component;;cellular_component;;cellular_component;;biological_process;;molecular_function;;molecular_function	mitochondrial magnesium ion transport;;mitochondrion;;cellular_component;;mitochondrial inner membrane;;biological_process;;molecular_function;;magnesium ion transmembrane transporter activity	K16075	MRS2, MFM1			ENOG410XNNZ	U:Intracellular trafficking, secretion, and vesicular transport				sp|Q08789|YO333_YEAST	Putative uncharacterized protein YOR333C OS=Saccharomyces cerevisiae (strain ATCC 204508 / S288c) OX=559292 GN=YOR333C PE=5 SV=1
YIL156W-B		Putative protein of unknown function; originally identified based on homology to Ashbya gossypii and other related yeasts; SWAT-GFP and mCherry fusion proteins localize to the vacuole, while SWAT-GFP fusion also localizes to the endoplasmic reticulum [Source:SGD;Acc:S000028511]	222	82	70	47	62	82	65	561.96	410.67	286.24	520.62	573.05	571.75	419.623	555.14	0.845782	-0.241643	0.331914	0.628744	no	down	NP_001027534.1	mitofissin [Saccharomyces cerevisiae S288C]	GO:0005737;;GO:0000324;;GO:0000423;;GO:0000266;;GO:0006914;;GO:0008289;;GO:0005739;;GO:0005773;;GO:0005758	cellular_component;;cellular_component;;biological_process;;biological_process;;biological_process;;molecular_function;;cellular_component;;cellular_component;;cellular_component	cytoplasm;;fungal-type vacuole;;macromitophagy;;mitochondrial fission;;autophagy;;lipid binding;;mitochondrion;;vacuole;;mitochondrial intermembrane space					ENOG4112B7H	S:Function unknown	PF08520.15	Mitofissin	Mitofissin	sp|Q2V2P4|ATG44_YEAST	Mitofissin OS=Saccharomyces cerevisiae (strain ATCC 204508 / S288c) OX=559292 GN=ATG44 PE=1 SV=1	3628034
YLR376C	PSY3	Component of Shu complex (aka PCSS complex); Shu complex also includes Shu1, Csm2, Shu2, and promotes error-free DNA repair; promotes Rad51p filament assembly; Shu complex mediates inhibition of Srs2p function; Psy3p and Csm2p contain similar DNA-binding regions which work together to form a single DNA binding site; deletion of PSY3 results in a mutator phenotype; deletion increases sensitivity t…	729	51	49	50	43	58	37	5.81	6.44	6.5	5.81	7.32	5.03	6.25	6.05333	0.970988	-0.0424739	0.878318	0.956222	no	down	NP_013480.1	Psy3p [Saccharomyces cerevisiae S288C]	GO:0005737;;GO:1903112;;GO:0042275;;GO:0000725;;GO:0006281;;GO:0035861;;GO:0005634;;GO:0000730;;GO:0070987;;GO:0003674;;GO:0005515;;GO:0005829;;GO:0097196	cellular_component;;biological_process;;biological_process;;biological_process;;biological_process;;cellular_component;;cellular_component;;biological_process;;biological_process;;molecular_function;;molecular_function;;cellular_component;;cellular_component	cytoplasm;;positive regulation of single-strand break repair via homologous recombination;;error-free postreplication DNA repair;;recombinational repair;;DNA repair;;site of double-strand break;;nucleus;;DNA recombinase assembly;;error-free translesion synthesis;;molecular_function;;protein binding;;cytosol;;Shu complex					ENOG41116AJ	S:Function unknown	PF16836.11	PSY3	Shu complex component Psy3, DNA-binding description	sp|Q12318|PSY3_YEAST	Platinum sensitivity protein 3 OS=Saccharomyces cerevisiae (strain ATCC 204508 / S288c) OX=559292 GN=PSY3 PE=1 SV=1	851091
YMR251W-A	HOR7	Protein of unknown function; overexpression suppresses Ca2+ sensitivity of mutants lacking inositol phosphorylceramide mannosyltransferases Csg1p and Csh1p; transcription is induced under hyperosmotic stress and repressed by alpha factor; HOR7 has a paralog, DDR2, that arose from the whole genome duplication [Source:SGD;Acc:S000004864]	180	232	309	293	243	333	248	4820.65	4842.72	4796.58	6258.51	6819.38	6453.07	4819.98	6510.32	0.905462	-0.143274	0.338656	0.635462	no	down	NP_013978.1	Hor7p [Saccharomyces cerevisiae S288C]	GO:0000324;;GO:0005783;;GO:0016020;;GO:0007009;;GO:0071944;;GO:0003674;;GO:0005886	cellular_component;;cellular_component;;cellular_component;;biological_process;;cellular_component;;molecular_function;;cellular_component	fungal-type vacuole;;endoplasmic reticulum;;membrane;;plasma membrane organization;;cell periphery;;molecular_function;;plasma membrane										sp|Q05827|HOR7_YEAST	Protein HOR7 OS=Saccharomyces cerevisiae (strain ATCC 204508 / S288c) OX=559292 GN=HOR7 PE=1 SV=1	855293
YPL227C	ALG5	UDP-glucose:dolichyl-phosphate glucosyltransferase; involved in asparagine-linked glycosylation in the endoplasmic reticulum; human ortholog ALG5 can partially complement yeast alg5 mutant [Source:SGD;Acc:S000006148]	1005	314	327	317	279	283	266	21.77	26.24	25.23	22.92	21.67	21.84	24.4133	22.1433	1.02926	0.0416139	0.728075	0.892837	no	up	NP_015097.1	dolichyl-phosphate beta-glucosyltransferase [Saccharomyces cerevisiae S288C]	GO:0005783;;GO:0006486;;GO:0006487;;GO:0016021;;GO:0016020;;GO:0005789;;GO:0016757;;GO:0004581	cellular_component;;biological_process;;biological_process;;cellular_component;;cellular_component;;cellular_component;;molecular_function;;molecular_function	endoplasmic reticulum;;protein glycosylation;;protein N-linked glycosylation;;integral component of membrane;;membrane;;endoplasmic reticulum membrane;;transferase activity, transferring glycosyl groups;;dolichyl-phosphate beta-glucosyltransferase activity	K00721;K00729	DPM1;ALG5	sce00510	N-Glycan biosynthesis	COG0463	M:Cell wall/membrane/envelope biogenesis	PF00535.33;;PF10111.15	Glycos_transf_2;;Glyco_tranf_2_2	Glycosyl transferase family 2;;Glycosyltransferase like family 2	sp|P40350|ALG5_YEAST	Dolichyl-phosphate beta-glucosyltransferase OS=Saccharomyces cerevisiae (strain ATCC 204508 / S288c) OX=559292 GN=ALG5 PE=1 SV=1	855874
YJL127C	SPT10	Histone H3 acetylase with a role in transcriptional regulation; sequence-specific activator of histone genes, binds specifically and cooperatively to pairs of UAS elements in core histone promoters, functions at or near TATA box; involved in S phase-specific acetylation of H3K56 at histone promoters, which is required for recruitment of SWI/SNF nucleosome remodeling complex and subsequent transcr…	1923	231	278	264	229	221	187	6.96	9.73	9.18	8.16	7.34	6.62	8.62333	7.37333	1.08305	0.115096	0.412544	0.704124	no	up	NP_012408.1	Spt10p [Saccharomyces cerevisiae S288C]	GO:0030466;;GO:0006348;;GO:0000183;;GO:0031509;;GO:0032931;;GO:0006281;;GO:0005634;;GO:0000122;;GO:0004402;;GO:0043565;;GO:0097043;;GO:0000781;;GO:0008270;;GO:0016573;;GO:1990841;;GO:0010507;;GO:0016747	biological_process;;biological_process;;biological_process;;biological_process;;molecular_function;;biological_process;;cellular_component;;biological_process;;molecular_function;;molecular_function;;biological_process;;cellular_component;;molecular_function;;biological_process;;molecular_function;;biological_process;;molecular_function	chromatin silencing at silent mating-type cassette;;chromatin silencing at telomere;;chromatin silencing at rDNA;;telomeric heterochromatin assembly;;histone acetyltransferase activity (H3-K56 specific;;DNA repair;;nucleus;;negative regulation of transcription from RNA polymerase II promoter;;histone acetyltransferase activity;;sequence-specific DNA binding;;histone H3-K56 acetylation;;chromosome…					COG0454	K:Transcription	PF09337.16;;PF17921.7;;PF00583.31	zf-H2C2;;Integrase_H2C2;;Acetyltransf_1	H2C2 zinc finger;;Integrase zinc binding domain;;Acetyltransferase (GNAT) family	sp|P35208|SPT10_YEAST	Protein SPT10 OS=Saccharomyces cerevisiae (strain ATCC 204508 / S288c) OX=559292 GN=SPT10 PE=1 SV=1	853315
YGL142C	GPI10	Integral membrane protein involved in GPI anchor synthesis; putative alpha 1,2 mannosyltransferase required for addition of the third mannose onto the glycosylphosphatidylinositol (GPI) core structure; human PIG-Bp is a functional homolog [Source:SGD;Acc:S000003110]	1851	382	325	329	330	339	291	12.04	11.9	11.97	12.31	11.78	10.79	11.97	11.6267	0.959553	-0.0595653	0.600737	0.829055	no	down	NP_011373.1	putative glycosylphosphatidylinositol-alpha 1,2 mannosyltransferase [Saccharomyces cerevisiae S288C]	GO:0005783;;GO:0004376;;GO:1901137;;GO:0016021;;GO:0016020;;GO:0005789;;GO:0016757;;GO:0006506;;GO:0000026;;GO:0000030	cellular_component;;molecular_function;;biological_process;;cellular_component;;cellular_component;;cellular_component;;molecular_function;;biological_process;;molecular_function;;molecular_function	endoplasmic reticulum;;glycolipid mannosyltransferase activity;;carbohydrate derivative biosynthetic process;;integral component of membrane;;membrane;;endoplasmic reticulum membrane;;transferase activity, transferring glycosyl groups;;GPI anchor biosynthetic process;;alpha-1,2-mannosyltransferase activity;;mannosyltransferase activity	K05286	PIGB	sce00563	Glycosylphosphatidylinositol (GPI)-anchor biosynthesis	ENOG410XYK9	S:Function unknown	PF03901.23	Glyco_transf_22	Alg9-like mannosyltransferase family	sp|P30777|GPI10_YEAST	GPI mannosyltransferase 3 OS=Saccharomyces cerevisiae (strain ATCC 204508 / S288c) OX=559292 GN=GPI10 PE=1 SV=2	852735
YER171W	RAD3	5' to 3' DNA helicase; involved in nucleotide excision repair and transcription; subunit of RNA polII initiation factor TFIIH and of Nucleotide Excision Repair Factor 3 (NEF3); homolog of human XPD protein; mutant has aneuploidy tolerance; protein abundance increases in response to DNA replication stress [Source:SGD;Acc:S000000973]	2337	417	430	426	305	314	274	10.01	12	11.81	8.66	8.3	7.72	11.2733	8.22667	1.26958	0.34435	0.00191572	0.0200222	no	up	NP_011098.3	TFIIH/NER complex ATP-dependent 5'-3' DNA helicase subunit RAD3 [Saccharomyces cerevisiae S288C]	GO:0016887;;GO:0070816;;GO:0000439;;GO:0009411;;GO:0003676;;GO:0003677;;GO:0003678;;GO:0006139;;GO:0005634;;GO:0033683;;GO:0006367;;GO:0006366;;GO:0010525;;GO:0046872;;GO:0005524;;GO:0016787;;GO:0045951;;GO:0043229;;GO:0006281;;GO:0032508;;GO:0005675;;GO:0004386;;GO:0006974;;GO:0000112;;GO:0006289;;GO:0006979;;GO:0051539;;GO:0008094;;GO:0016818;;GO:0032991;;GO:0016853;;GO:0005829;;GO:0000019;;GO:…	molecular_function;;biological_process;;cellular_component;;biological_process;;molecular_function;;molecular_function;;molecular_function;;biological_process;;cellular_component;;biological_process;;biological_process;;biological_process;;biological_process;;molecular_function;;molecular_function;;molecular_function;;biological_process;;cellular_component;;biological_process;;biological_process;…	ATPase activity;;phosphorylation of RNA polymerase II C-terminal domain;;core TFIIH complex;;response to UV;;nucleic acid binding;;DNA binding;;DNA helicase activity;;nucleobase-containing compound metabolic process;;nucleus;;nucleotide-excision repair, DNA incision;;transcription initiation from RNA polymerase II promoter;;transcription from RNA polymerase II promoter;;regulation of transpositio…	K11273;K10844	DDX11, CHL1, CTF1;ERCC2, XPD	sce03420;;sce03022	Nucleotide excision repair;;Basal transcription factors	COG1199	L:Replication, recombination and repair	PF06733.21;;PF06777.17;;PF13307.12	DEAD_2;;HBB;;Helicase_C_2	DEAD_2;;Helical and beta-bridge domain;;Helicase C-terminal domain	sp|P06839|RAD3_YEAST	General transcription and DNA repair factor IIH helicase subunit XPD/RAD3 OS=Saccharomyces cerevisiae (strain ATCC 204508 / S288c) OX=559292 GN=RAD3 PE=1 SV=1	856918
[truncated: 6,845 more rows]

## Sheet: bre1-K528E_vs_WT.deseq2.annot
Gene ID	Gene Name	Gene Description	Length	D1_count	D2_count	D3_count	A1_count	A2_count	A3_count	D1_tpm	D2_tpm	D3_tpm	A1_tpm	A2_tpm	A3_tpm	K528E_tpm_average	WT_tpm_average	FC(K528E/WT)	Log2FC(K528E/WT)	Pvalue	Padjust	Significant	Regulate	NR Hit-name	NR Description	GO ID	GO Term	GO Description	KO ID	KO Name	Pathway ID	Pathway Definition	EggNOG	EggNOG Description	Pfam ID	Domain	Domain Description	Swiss-Prot Hit-name	Swiss-Prot Description	Entrez
YPR078C		Putative protein of unknown function; possible role in DNA metabolism and/or in genome stability; expression is heat-inducible [Source:SGD;Acc:S000006282]	1119	98	61.57	70.69	110.15	105	89.26	6.25	4.15	4.37	7.79	6.92	6.3	4.92333	7.00333	0.616757	-0.697226	0.00152234	0.00779432	no	down	NP_015403.1	uncharacterized protein YPR078C [Saccharomyces cerevisiae S288C]	GO:0005575;;GO:0008150;;GO:0003674	cellular_component;;biological_process;;molecular_function	cellular_component;;biological_process;;molecular_function										sp|Q06813|YP078_YEAST	Uncharacterized protein YPR078C OS=Saccharomyces cerevisiae (strain ATCC 204508 / S288c) OX=559292 GN=YPR078C PE=4 SV=1	856193
[truncated: 7,126 more rows]

## Sheet: total_diff_stat.deseq2.annot
Gene ID	Gene Name	Gene Description	Length	D287K_vs_WT_fc(D287K/WT)	D287K_vs_WT_log2fc(D287K/WT)	D287K_vs_WT_pvalue	D287K_vs_WT_padjust	D287K_vs_WT_significant	D287K_vs_WT_regulate	K528E_vs_WT_fc(K528E/WT)	K528E_vs_WT_log2fc(K528E/WT)	K528E_vs_WT_pvalue	K528E_vs_WT_padjust	K528E_vs_WT_significant	K528E_vs_WT_regulate	NR Hit-name	NR Description	GO ID	GO Term	GO Description	KO ID	KO Name	Pathway ID	Pathway Definition	EggNOG	EggNOG Description	Pfam ID	Domain	Domain Description	Swiss-Prot Hit-name	Swiss-Prot Description	Entrez
[truncated: 7,127 more rows]

[truncated: 1 more sheets: Sheet1]
